# Supplementary material for: Lipid desaturation-associated endoplasmic reticulum stress regulates MYCN gene expression in hepatocellular carcinoma cells
Source: Cell Death Dis. 2020 Jan 27;11(1):66. doi: 10.1038/s41419-020-2257-y (PMC6985230; doi:10.1038/s41419-020-2257-y)
Supplement: Supplementary file 4 — Table S1 [file 41419_2020_2257_MOESM4_ESM.xlsx]

## Sheet: Sheet1
Compound name	Pathway Label	KEGG ID	HMDB ID	m/z	MT/RT	Relative Area
						EpCAM- 1	EpCAM- 2	EpCAM+ 1	EpCAM+ 2
1,2-Dipalmitoyl-glycero-3-phosphoethanolamine	1,2-Dipalmitoyl-glycero-3-phosphoethanolamine		HMDB08923	692.521	16.1902	0.000730695	0.00067221	0.000582117	0.000607067
1,2-Distearoyl-glycero-3-phosphocholine	1,2-Distearoyl-glycero-3-phosphocholine		HMDB08036	790.626	16.8116	0.00660592	0.00630781	0.00404036	0.00458258
1-Hexadecyl-2-acetyl-glycero-3-phosphocholine-1 1-Stearoyl-glycero-3-phosphocholine-1	1-Hexadecyl-2-acetyl-glycero-3-phosphocholine 1-Stearoyl-glycero-3-phosphocholine		HMDB10384	524.372	13.316	0.000586975	0.0010998	0.00102875	0.000904015
1-Hexadecyl-2-acetyl-glycero-3-phosphocholine-2 1-Stearoyl-glycero-3-phosphocholine-2	1-Hexadecyl-2-acetyl-glycero-3-phosphocholine 1-Stearoyl-glycero-3-phosphocholine		HMDB10384	524.374	13.4575	0.0101416	0.0147258	0.0204983	0.0209068
1-Myristoyl-glycero-3-phosphocholine-1	1-Myristoyl-glycero-3-phosphocholine		HMDB10379	468.31	11.7734	0.000313937	0.000316168	0.00124098	0.00140476
1-Myristoyl-glycero-3-phosphocholine-2	1-Myristoyl-glycero-3-phosphocholine		HMDB10379	468.31	11.9316	0.000848205	0.00155143	0.00238825	0.00210354
1-Oleoyl-glycero-3-phosphocholine-1	1-Oleoyl-glycero-3-phosphocholine	C03916	HMDB10385	522.359	12.7472	0.0331189	0.0162945	0.0498872	0.062588
1-Oleoyl-glycero-3-phosphocholine-2	1-Oleoyl-glycero-3-phosphocholine	C03916	HMDB10385	522.36	12.8804	0.0517782	0.124029	0.0889068	0.0744173
1-Palmitoyl-glycero-3-phosphocholine-1	1-Palmitoyl-glycero-3-phosphocholine		HMDB10382	496.339	12.4284	N.D.	N.D.	0.000264955	0.000257195
1-Palmitoyl-glycero-3-phosphocholine-2	1-Palmitoyl-glycero-3-phosphocholine		HMDB10382	496.342	12.5752	0.00570644	0.006594	0.0110519	0.0119225
1-Palmitoyl-glycero-3-phosphocholine-3	1-Palmitoyl-glycero-3-phosphocholine		HMDB10382	496.344	12.725	0.0552157	0.08012	0.097645	0.0914396
1-Palmitoyl-glycero-3-phosphoethanolamine-1	1-Palmitoyl-glycero-3-phosphoethanolamine		HMDB11503	452.28	12.6837	0.000166674	0.000163743	0.000369237	0.00025448
1-Palmitoyl-glycero-3-phosphoethanolamine-2	1-Palmitoyl-glycero-3-phosphoethanolamine		HMDB11503	452.28	12.8279	0.00157184	0.00130402	0.00422119	0.003436
22-Hydroxycholesterol	22-Hydroxycholesterol	C05502	HMDB04035	385.347	13.1995	0.000865198	0.00150873	0.00193874	0.00214689
AC(12:0)	AC(12:0)			344.279	9.64611	N.D.	0.000162043	0.000407743	0.000389385
AC(12:1)	AC(12:1)			342.264	9.13263	N.D.	N.D.	0.000172808	0.00018655
AC(13:1)	AC(13:1)			356.276	9.67436	N.D.	N.D.	8.50987e-05	N.D.
AC(14:0)	AC(14:0)			372.311	10.4279	0.000242509	0.000404118	0.00181579	0.00228913
AC(14:1)-1	AC(14:1)			370.295	9.93158	N.D.	N.D.	0.000149575	0.000164279
AC(14:1)-2	AC(14:1)			370.297	10.0592	N.D.	N.D.	0.00041453	0.000507925
AC(15:0)-1	AC(15:0)			386.326	10.8082	N.D.	N.D.	0.000589165	0.000679388
AC(15:0)-2	AC(15:0)			386.327	10.6251	N.D.	N.D.	0.000422883	0.000480625
AC(16:1)	AC(16:1)			398.327	10.6415	0.000373268	0.000423348	0.00161557	0.00210977
AC(17:0)-1	AC(17:0)			414.358	11.3742	N.D.	N.D.	0.000426016	0.000492838
AC(17:0)-2	AC(17:0)			414.36	11.5184	N.D.	N.D.	0.000170197	0.000217203
AC(17:1)	AC(17:1)			412.344	10.9874	N.D.	N.D.	N.D.	0.00021409
AC(18:0)	AC(18:0)			428.374	11.8595	0.000282543	0.000398462	0.000642939	0.000814452
AC(18:1)	AC(18:1)			426.358	11.3212	0.000760936	0.00100506	0.00322461	0.00383159
AC(18:2)	AC(18:2)			424.344	10.9026	N.D.	N.D.	0.000169675	0.00019134
Arachidonic acid	Arachidonic acid	C00219	HMDB01043	303.234	13.7904	0.000159846	0.000112758	0.00073166	0.000420762
Cholesterol	Cholesterol	C00187	HMDB00067	369.352	15.7796	0.00696046	0.00846442	0.00583788	0.00640881
Cholesterol sulfate	Cholesterol sulfate	C18043	HMDB00653	465.306	16.7362	0.00164835	0.00112166	0.0014966	0.00142128
cis-11,14-Eicosadienoic acid	cis-11,14-Eicosadienoic acid	C16525	HMDB05060	307.266	14.5143	0.000179629	N.D.	0.000851464	0.00051372
cis-11-Eicosenoic acid	cis-11-Eicosenoic acid	C16526	HMDB02231	309.281	14.9277	0.00022655	0.000123546	0.000682217	0.000414069
cis-4,7,10,13,16,19-Docosahexaenoic acid	DHA	C06429	HMDB02183	327.235	13.6961	0.000244233	0.00011763	0.000703611	0.000411541
cis-5,8,11,14,17-Eicosapentaenoic acid Abietic acid	EPA Abietic acid	C06428 C06087	HMDB01999	301.218	13.3713	N.D.	N.D.	6.75086e-05	N.D.
cis-8,11,14-Eicosatrienoic acid	cis-8,11,14-Eicosatrienoic acid	C03242	HMDB02925	305.25	14.0704	N.D.	N.D.	0.000186203	N.D.
Erucic acid	Erucic acid	C08316	HMDB02068	337.313	15.4574	N.D.	N.D.	8.28802e-05	N.D.
FA(17:0)-1 Heptadecanoic acid-1	FA(17:0) Heptadecanoic acid		HMDB02259	269.25	14.5587	N.D.	N.D.	0.000175586	0.000122406
FA(17:0)-2 Heptadecanoic acid-2	FA(17:0) Heptadecanoic acid		HMDB02259	269.25	14.4366	N.D.	N.D.	0.000230734	0.000133115
FA(17:1)-1	FA(17:1)			267.234	13.9927	N.D.	N.D.	0.000283187	0.000139064
FA(17:1)-2	FA(17:1)			267.236	14.0815	N.D.	N.D.	9.50825e-05	N.D.
FA(19:1)	FA(19:1)			295.265	14.6585	N.D.	N.D.	0.00027875	0.000174611
FA(22:3)	FA(22:3)			333.281	14.714	N.D.	N.D.	0.000219324	0.000129843
FA(22:4)	FA(22:4)			331.268	14.3145	N.D.	N.D.	7.17873e-05	N.D.
Lathosterol	Lathosterol	C01189	HMDB01170	369.353	16.0126	0.00021918	0.000428439	0.000287143	0.000244503
Linoleic acid	Linoleic acid	C01595	HMDB00673	279.234	13.867	0.000155294	N.D.	0.000901858	0.00045036
Myristic acid	Myristic acid	C06424	HMDB00806	227.202	13.4879	N.D.	N.D.	0.000197455	0.000114821
Oleic acid	Oleic acid	C00712	HMDB00207	281.251	14.3285	0.00247157	0.0011944	0.0136288	0.00703249
Oleoyl ethanolamine	Oleoyl ethanolamine			326.306	13.4741	0.0003004	0.000336529	0.000641112	0.000620477
Palmitic acid	Palmitic acid	C00249	HMDB00220	255.234	14.2231	0.00154768	0.00149056	0.00362043	0.00279705
Palmitoleic acid	Palmitoleic acid	C08362	HMDB03229	253.218	13.6434	0.000210093	8.82226e-05	0.00135461	0.000665129
Palmitoylcarnitine	Palmitoylcarnitine	C02990	HMDB00222	400.343	11.1631	0.00115033	0.00152004	0.00488326	0.00561639
Palmitoylethanolamide	Palmitoylethanolamide		HMDB02100	300.289	13.3264	N.D.	N.D.	0.000272003	N.D.
Pentadecanoic acid	Pentadecanoic acid		HMDB00826	241.219	13.8651	N.D.	N.D.	0.00014405	9.07264e-05
Phytosphingosine	Phytosphingosine	C12144	HMDB04610	318.301	10.55	0.000182602	0.000188909	0.000310375	0.000383398
Sphinganine	Sphinganine	C00836	HMDB00269	302.306	10.8191	0.000541757	0.000835102	0.00138664	0.00166387
Sphingomyelin(d18:1/16:0)	Sphingomyelin(d18:1/16:0)		HMDB10169	704.589	15.7102	0.391551	0.402081	0.343854	0.375963
Sphingomyelin(d18:1/18:0)	Sphingomyelin(d18:1/18:0)		HMDB01348	731.585	16.107	0.00724992	0.00765109	0.0113654	0.0120554
Sphingosine	Sphingosine	C00319	HMDB00252	300.291	10.6387	0.0037272	0.00384492	0.0049506	0.00497364
Stearic acid	Stearic acid	C01530	HMDB00827	283.266	14.8805	0.00135825	0.00117578	0.00212763	0.0019237
Stearoyl ethanolamide	Stearoyl ethanolamide			328.32	14.054	0.000165321	0.000262154	0.00023363	0.000221992
Taurolithocholic acid	Taurolithocholic acid	C02592	HMDB00722	482.297	13.216	N.D.	N.D.	0.000103482	6.20212e-05
Trilaurin-1	Trilaurin		HMDB11188	656.589	17.267	N.D.	0.000363678	N.D.	N.D.
Trilaurin-2	Trilaurin		HMDB11188	656.591	17.1168	0.000166473	0.000233025	0.000118773	0.000141529
