# Supplementary material for: Lipid desaturation-associated endoplasmic reticulum stress regulates MYCN gene expression in hepatocellular carcinoma cells
Source: Cell Death Dis. 2020 Jan 27;11(1):66. doi: 10.1038/s41419-020-2257-y (PMC6985230; doi:10.1038/s41419-020-2257-y)
Supplement: Supplementary file 5 — Table S2 [file 41419_2020_2257_MOESM5_ESM.xlsx]

## Sheet: Sheet1
Gene Symbol	siCtl JHH7	siSCD1 JHH7	siMYCN JHH7	CD90- HLF	CD90+ HLF	EpCAM- JHH7	EpCAM+ JHH7
7SK	4.111	6.015	3.028	6.576	6.603	10.131	6.641
A1CF	22.688	12.56	27.194	0	0.02	27.187	16.806
A2M	72.949	65.333	67.098	0.117	0.004	68.179	68.564
A2M-AS1	0.102	0.154	0.092	1.176	1.499	0.12	0.223
A4GALT	0.538	0.407	0.296	6.638	4.486	0.259	0.295
AAAS	23.102	20.009	20.891	22.095	25.534	20.402	29.666
AACS	6.958	6.797	7.04	3.852	4.099	8.25	7.056
AADAC	25.849	22.999	28.791	0	0	14.256	24.451
AADAT	8.486	7.611	8.953	8.907	6.336	4.485	5.077
AAED1	5.666	5.837	5.325	4.535	4.692	3.251	3.904
AAGAB	15.652	13.415	17.906	11.419	10.874	8.851	10.2
AAK1	3.824	2.915	2.647	6.359	6.42	4.733	1.996
AAMDC	7.565	7.161	7.884	7.014	7.441	8.461	8.599
AAMP	70.273	81.46	79.994	48.895	62.663	47.358	67.994
AAR2	17.737	17.288	20.033	17.399	17.308	14.098	13.303
AARS	142.097	173.813	155.64	192.548	188.981	217.156	171.414
AARS2	6.591	7.259	7.766	8.377	8.37	4.058	4.721
AARSD1	25.03	11.573	24.858	9.694	11.919	11.528	14.258
AASDH	1.973	1.766	2.029	4.882	4.613	1.905	2.273
AASDHPPT	20.484	15.103	20.351	18.238	20.987	16.047	16.698
AASS	3.616	3.465	3.525	4.363	5.201	7.694	8.022
AATF	35.886	31.401	33.672	32.511	31.573	28.005	22.358
AB01944129	6.764	4.355	3.267	4.022	1.944	6.787	4.789
ABAT	9.139	8.962	7.854	0.078	0.059	19.335	14.34
ABC7-42389800N19.1	5.109	6.552	5.236	9.844	8.406	7.986	7.184
ABCA1	5.083	3.246	3.804	14.14	13.473	5.777	7.192
ABCA2	8.538	8.27	7.657	1.446	1.733	7.497	8.935
ABCA3	0.052	0.055	0.068	7.8	8.28	1.083	0.369
ABCA5	3.365	2.74	2.699	2.532	1.054	4.636	4.298
ABCA7	4.201	3.666	2.048	1.628	2.107	3.123	2.181
ABCA11P	1.406	1.592	1.28	2.556	3.355	2.125	1.324
ABCB1	39.799	34.375	36.617	1.682	1.425	61.721	37.94
ABCB4	1.516	1.397	1.341	0.007	0.006	7.282	3.24
ABCB6	34.568	38.1	35.035	0.47	0.334	22.46	27.095
ABCB7	9.369	12.116	11.752	11.344	10.585	11.73	13.425
ABCB8	8.656	10.345	7.251	11.46	14.192	8.353	10.198
ABCB9	1.426	0.579	0.849	1.199	2.472	0.658	1.812
ABCB10	11.681	7.883	11.152	9.029	8.105	8.508	9.327
ABCC1	16.137	17.296	12.814	15.3	13.659	13.118	15.426
ABCC2	64.301	75.509	58.175	29.717	24.448	52.327	46.699
ABCC3	10.155	13.602	6.118	0.372	0.703	18.642	15.024
ABCC4	9.204	8.012	5.265	12.24	13.432	6.066	7.857
ABCC5	13.27	14.328	11.441	4.376	6.046	3.158	3.394
ABCC6	4.58	6.296	4.4	0.007	0.029	9.42	9.474
ABCC10	3.988	4.065	3.87	5.171	3.368	4.17	2.889
ABCC6P1	6.402	6.697	6.395	0	0.02	8.987	7.727
ABCC6P2	4.056	4.534	4.406	0.048	0.185	4.969	6.843
ABCD1	6.415	10.57	7.671	4.367	4.687	10.642	10.027
ABCD3	25.175	22.544	22.474	10.675	13.215	18.638	21.953
ABCD4	7.589	9.929	6.946	6.95	6.288	14.721	17.006
ABCE1	78.437	61.598	71.856	57.602	61.533	35.649	30.781
ABCF1	47.177	50.549	49.901	38.334	48.799	18.356	21.817
ABCF2	61.273	61.531	62.57	30.723	39.956	29.15	36.678
ABCF3	21.915	23.754	25.22	12.356	11.993	17.759	15.873
ABCG1	0.124	0.055	0.075	0	0	1.896	0.066
ABCG2	6.268	5.167	7.735	1.24	1.072	1.874	2.617
ABCG8	0.099	0.096	0.112	0	0	1.463	0.658
ABHD2	41.899	38.296	16.973	5.831	5.974	28.922	23.18
ABHD3	24.779	25.716	24.949	4.685	6.291	23.122	16.663
ABHD4	19.336	20.139	19.36	17.183	13.953	7.021	5.706
ABHD5	3.814	3.274	4.234	7.311	4.303	3.21	3.29
ABHD6	7.51	7.509	7.795	3.132	3.608	7.135	8.348
ABHD8	5.072	5.093	4.982	7.344	8.2	3.451	2.494
ABHD10	19.253	13.886	17.39	7.504	7.406	14.307	14.322
ABHD11	13.18	12.636	13.173	4.431	6.191	9.325	8.723
ABHD12	34.288	39.353	33.665	73.06	55.016	34.054	26.539
ABHD13	4.2	2.982	4.351	2.505	2.431	2.694	2.845
ABHD15	5.437	3.345	5.468	0.058	0.097	6.379	6.14
ABHD18	1.077	0.747	0.992	0.725	0.414	1.162	1.171
ABHD11-AS1	0.748	1.415	0.888	0.469	0.907	0.342	0.223
ABHD14A	8.025	6.849	6.301	4.568	5.472	4.595	6.056
ABHD14A-ACY1	11.691	14.712	13.462	4.238	4.561	11.667	18.743
ABHD14B	10.241	13.234	9.238	19.495	16.859	20.67	23.032
ABHD16A	11.848	16.579	16.553	9.666	10.084	9.865	12.868
ABHD17A	19.103	22.411	20.411	6.688	15.788	18.215	16.396
ABHD17AP1	1.015	0.522	0.453	0.448	0.313	0.387	0.416
ABHD17AP6	0.949	0.798	1.13	0.721	0.578	0.844	1.184
ABHD17B	15.769	11.532	15.768	2.467	2.636	7.427	8.82
ABHD17C	10.158	7.555	10.708	2.325	2.596	2.546	2.369
ABI1	15.302	15.278	15.626	17.09	16.084	15.324	15.8
ABI2	4.276	5.992	3.066	12.224	21.69	10.041	14.786
ABL1	22.657	26.684	23.002	22.214	18.364	20.735	23.471
ABL2	4.291	4.243	3.053	16.819	17.8	4.349	3.499
ABLIM1	17.074	25.385	17.295	13.009	9.941	25.112	15.659
ABLIM3	2.722	4.398	3.266	2.547	1.911	10.927	5.605
ABR	9.322	8.332	9.456	39.519	43.127	12.884	11.387
ABRACL	70.169	66.865	70.595	31.656	25.943	25.89	19.058
ABRAXAS1	3.48	2.556	3.943	3.95	4.104	6.722	3.708
ABRAXAS2	7	7.618	8.373	8.793	9.017	7.097	6.847
ABT1	13.267	10.575	14.577	9.775	9.839	7.485	11.616
ABTB1	2.598	2.884	1.938	1.487	1.75	2.399	3.177
ABTB2	3.97	5.147	4.113	2.093	3.508	2.034	4.55
AC0000418	14.25	15.565	11.9	10.273	8.845	7.835	8.458
AC0000893	11.325	7.303	5.601	3.03	3.005	7.788	7.144
AC0001207	0.784	1.413	1.235	0.629	0.694	0.687	1.396
AC0001232	1.583	0.345	0.771	0.32	0.497	1.266	1.421
AC0001233	3.87	2.688	2.618	0.874	1.013	4.495	3.404
AC0020563	7.259	4.198	3.774	0.552	0.951	1.944	2.787
AC0020754	1.523	2.645	1.336	1.682	1.393	1.825	1.716
AC0021168	10.516	14.35	11.752	7.299	8.098	4.789	10.618
AC0021171	0.517	0.299	0.339	0.738	0.306	2.454	0.933
AC0023989	14.39	16.217	16.622	33.307	26.665	20.443	32.183
AC0024562	0.192	1.252	0.185	0.039	0.121	0.153	0.139
AC0029853	36.125	47.953	39.944	41.842	40.483	45.406	41.939
AC0030024	5.592	6.111	5.69	7.382	7.948	1.619	2.733
AC0030026	1.501	1.367	1.373	3.322	3.188	0.99	0.917
AC0030054	0.564	0.494	0.907	1.603	1.63	0.399	0.488
AC0030067	2.937	1.949	3.656	3.862	6.274	1.125	1.49
AC0030921	0	0	0	1.059	4.485	0	0
AC0039733	0	0	0	1.71	1.541	0	0
AC0040571	35.39	41.671	35.945	24.35	25.321	30.868	31.538
AC0040692	4.815	4.155	2.906	4.851	4.176	4.651	4.662
AC0040769	0.491	0.498	0.606	1.775	1.731	0.124	0.219
AC0044485	0.85	0.717	0.605	0.805	0.707	1.138	0.942
AC0044538	17.63	12.376	11.226	9.508	5.462	18.597	15.836
AC0049515	0.991	0.867	1.151	2.307	1.527	1.481	2.166
AC0049677	10.44	13.089	11.658	10.925	12.525	10.047	10.224
AC0049879	1.282	1.202	1.027	0.325	0.388	1.2	1.08
AC0050777	0.663	0.955	0.842	0.061	0.07	1.83	1.032
AC0051501	0	0	0	5.769	2.628	0	0
AC0051547	0.454	0.277	0.226	1.238	0.895	0.633	0.199
AC0052553	3.573	4.405	3.122	2.221	1.351	1.962	2.999
AC0053063	1.87	2.8	1.273	0.683	0.538	2.261	3.109
AC0053364	1.039	1.049	0.722	0	0	0.409	0.414
AC0053639	14.159	10.806	11.775	8.383	7.356	11.717	13.094
AC0055194	1.773	1.787	1.646	0.583	1.302	3.417	4.357
AC0055348	0.728	1.268	1.214	0	0.13	1.02	0.529
AC0055383	4.497	4.078	5.272	14.873	20.381	4.259	2.58
AC0056145	5.144	4.333	5.765	5.643	4.276	13.964	14.709
AC0057403	2.221	1.303	0.467	0.394	0.291	0.659	1.363
AC0057792	1.102	1.459	0.576	1.099	0.886	0.989	1.198
AC0057951	2.145	0.782	1.257	1.84	1.884	1.053	1.337
AC0058221	3.485	1.503	1.545	1.525	1.006	2.422	2.247
AC0059442	1.723	3.725	1.712	0.532	0.819	1.283	1.985
AC0060114	16.847	24.051	26.613	15.112	14.867	13.492	16.321
AC0060147	10.606	7.04	9.343	5.076	6.843	11.168	12.315
AC0060773	0.574	0.384	0.433	1.262	0.83	0.667	0.523
AC0062734	0.263	0.155	0.042	0	0	0.724	1.318
AC0064835	1.01	0.458	0.61	2.132	1.906	0.744	0.791
AC0064869	32.036	36.175	33.142	37.414	42.694	34.724	53.229
AC0065384	10.672	9.388	14.121	13.78	13.916	7.014	8.088
AC0070365	1.069	1.304	1.122	1.296	1.533	0.733	0.724
AC0070911	0	0	0	1.994	0.574	0	0
AC0071914	1.016	0.888	1.005	1.862	1.63	2.155	3.496
AC0072381	1.339	1.129	0.92	1.91	2.002	1.069	1.55
AC0072835	3.102	2.636	3.185	7.425	10.486	4.01	4.748
AC0072926	1.32	1.066	0.889	0.073	0.087	0.921	1.769
AC0072927	0.258	0.834	0.547	0.25	0.052	1.897	0.81
AC0073185	12.17	11.097	10.498	10.384	11.507	11.542	12.409
AC0073833	2.991	3.236	2.054	2.463	2.804	4.065	5.185
AC0073872	9.275	7.538	6.158	6.107	4.955	10.282	6.502
AC0075601	1.338	0.473	0.964	1.356	1.565	0.969	0.42
AC0078793	0	0.037	0	1.348	0.598	0.01	0
AC0078814	1.86	0.345	0.341	2.034	2.088	0.751	0.547
AC0079525	0	0.021	0	1.117	1.382	0	0
AC0079695	40.234	40.798	21.918	16.109	15.58	34.199	35.754
AC0085923	1.048	0.483	0.389	0.271	0.319	0.781	0.951
AC0089822	1.758	2.134	1.128	1.858	1.656	1.403	3.109
AC0091206	0.728	1.024	0.501	1.012	1.192	0.9	1.65
AC0091665	0.545	0.854	1.416	0	0	0.443	1.067
AC0092378	0	0	0	4.038	3.629	0	0
AC0092387	0	0	0	1.73	1.381	0	0
AC0092453	17.733	11.041	10.01	7.37	8.255	11.602	13.435
AC0092995	0.092	0	0	18.987	2.381	0.097	0
AC0093022	1.165	0.455	0.403	0.824	0.624	0.539	0.563
AC0093032	0.787	1.233	0.894	1.517	2.036	0.588	1.139
AC0094042	2.215	3.117	2.1	0.167	0.209	1.349	1.918
AC0104681	6.302	5.624	4.67	6.179	3.918	5.972	3.102
AC0106421	8.271	8.178	8.552	8.902	8.359	3.973	3.912
AC0106463	22.791	16.778	20.267	4.811	3.707	24.093	24.687
AC0108835	0.522	2.212	0.592	0.015	0.316	1.306	0.445
AC0108943	0.303	0.245	0.513	0.434	1.542	0.483	0.066
AC0113305	4.066	2.96	3.332	2.649	2.194	2.22	3.238
AC0115304	3.526	4.272	3.632	10.57	8.917	5.933	7.441
AC0118915	2.373	2.035	1.29	0	0	1.815	0.571
AC0119332	4.228	3.389	1.811	1.599	2.018	2.831	3.125
AC0120651	3.286	1.965	1.096	2.302	2.163	1.085	1.865
AC0156883	5.205	5.585	5.578	6.467	6.339	8.59	8.799
AC0162923	4.624	3.229	4.538	3.695	3.358	2.726	5.108
AC0166297	0.689	2.912	1.537	3.408	6.007	1.773	1.044
AC0167004	1.596	1.439	1.089	0.51	0.502	0.622	0.557
AC0167006	26.613	15.698	17.598	16.056	10.353	26.604	14.745
AC0167101	0.151	0.506	0.481	0.716	1.968	0.035	0.089
AC0167342	5.074	2.745	3.279	1.74	1.905	3.073	4.707
AC0167351	0.501	1.074	0.469	0	0	1.752	1.038
AC0167392	31.457	24.121	23.729	23.834	17.108	45.403	30.469
AC0186417	0.518	0.615	0.816	0	0.061	0.905	1.336
AC0187382	22.01	13.573	14.337	11.476	11.355	22.048	18.357
AC0188046	1.745	1.147	0.672	0.745	0.444	1.586	1.12
AC0210167	1.81	0.437	0.559	2.169	0.904	1.259	0.875
AC0211884	0	0	0	1.137	1.5	0	0
AC0222102	6.543	4.228	4.789	2.985	2.774	8.349	4.365
AC00231013	7.76	7.953	10.565	3.987	3.622	9.765	13.708
AC0233471	0	0	0.092	1.533	1.226	0	0
AC0252633	4.649	3.523	3.868	7.944	5.08	3.553	3.922
AC0262715	8.043	4.273	4.101	1.473	1.721	3.128	2.705
AC0374594	1.201	1.185	1.455	18.72	9.839	4.503	4.772
AC00507714	3.928	7.088	5.635	0.075	0.241	11.304	6.949
AC00560918	0	0	0	1.067	1.034	0	0
AC0619922	0	0.026	0.038	0.109	1.006	0	0
AC0685224	5.394	3.243	3.154	2.468	2.489	3.487	3.839
AC0685337	67.65	90.617	85.533	32.245	32.953	86.787	85.58
AC0685805	6.554	5.226	3.397	1.764	0.877	2.601	3.552
AC0692576	0.481	0.271	0.466	1.495	0.808	0	0.311
AC0693683	0.997	2.003	0.594	4.214	3.295	1.013	0.905
AC00704011	2.401	2.346	2.656	2.386	2.409	1.289	1.517
AC0730727	1.709	1.708	1.051	1.308	0.552	1.328	1.202
AC0731303	0	0	0	2.893	2.567	0	0
AC0732541	0	0	0.005	0.881	1.386	0	0
AC0734152	2.047	0.748	0.929	0.201	0.152	0.163	0.894
AC0736105	67.534	77.885	65.616	24.516	22.486	58.509	48.226
AC0738343	0.42	0.244	0.99	0	0	1.047	2.008
AC0742125	0.667	0.775	0.901	0.655	1.126	3.644	2.445
AC00756610	0.652	0.462	0.266	0.78	0.485	2.706	1.955
AC0792501	15.942	11.009	8.377	7.378	4.254	12.415	11.336
AC0793545	0.105	0.359	0.386	0.56	1.285	0.273	0.124
AC0797803	1.182	0.501	0.19	0.29	0.223	0.231	0
AC0798072	0.013	0.51	0.113	1.544	1.656	0.119	0.312
AC0799222	2.817	3.587	1.426	3.081	2.685	3.128	2.678
AC0838431	0.964	0.788	0.958	0.321	0.44	1.183	1.607
AC0838734	3.306	1.495	2.055	1.68	0.997	2.329	1.948
AC0838993	4.78	3.696	3.812	3.181	3.955	2.099	3.637
AC0841173	0.575	0.315	0.065	0.337	0.27	1.005	0.745
AC0872942	0.353	0.451	0.272	0.743	1.114	0.759	0.238
AC00905212	13.471	15.768	15.371	7.055	11.432	13.449	17.894
AC0905874	0.966	0.976	0.873	0.438	1.004	0.317	0.933
AC0906022	2.473	1.724	0.903	1.023	0.584	1.921	0.823
AC0907742	0.745	0.511	0.464	0.156	0.183	1.047	0.597
AC0911331	0.756	0.761	0.91	0.258	0.234	1.627	0.733
AC00913322	121.875	161.718	141.874	71.349	62.384	161.498	172.856
AC0914922	0.254	0.233	0	1.594	0.779	0.086	0
AC0920661	5.918	6.054	4.482	6.708	5.798	11.464	6.942
AC0921551	1.487	1.205	0.657	0.251	0.515	1.078	0.983
AC0921593	0	0	0	2.462	3.714	0	0
AC00923717	0	0	0	1.73	1.297	0	0
AC0926202	2.062	1.33	1.483	1.284	1.264	1.499	2.876
AC0926511	1.498	1.578	0.992	1.243	1.605	0.839	1.198
AC0933231	0.107	0	0.087	0	0	2.743	0.539
AC0933883	0.191	0.326	0.169	1.315	0.139	0.671	0.427
AC0934844	0.423	1.073	0.126	13.862	20.418	0.016	0
AC0936164	6.459	6.37	6.293	9.109	8.804	3.829	5.187
AC0936735	1.189	4.62	2.1	15.351	15.348	6.532	6.935
AC0938181	0.298	0.293	0.385	1.214	0.634	0.626	0.748
AC0988203	0.325	0.508	0.286	0.665	1.249	0.027	0.165
AC0996685	15.579	19.61	14.099	0.732	0.821	71.13	57.097
AC1045322	1.01	2.385	0.898	0.619	0.763	3.09	2.985
AC1045342	0.24	0.146	0.154	0	0	1.006	0.327
AC1045343	177.238	206.144	184.809	129.707	145.09	144.132	283.853
AC1048433	8.092	5.261	4.739	5.169	3.279	8.371	7.33
AC1079834	10.639	8.829	9.409	6.954	7.716	13.613	10.649
AC1084632	0.938	1.847	1.811	1.259	1.642	0.876	1.628
AC1084884	1.265	1.955	2.095	3.008	3.373	1.619	2.902
AC1142712	0.763	0.695	0.829	0.623	0.515	0.722	1.179
AC1156172	1.693	1.776	1.34	0.302	0.317	2.035	2.138
AC1163665	0	0	0	0.927	1.316	0	0
AC1252321	8.235	6.985	7.352	6.972	5.926	4.974	7.03
AC01253125	0.627	0.519	0.364	0.78	0.531	1.303	0.791
AC1322174	698.746	924.213	842.922	0	0	764.975	803.818
AC1380352	2.364	2.344	1.823	5.211	5.082	2.762	2.682
AC1391004	0.886	2.237	1.5	0.298	0.656	2.98	1.33
AC1398874	0.08	0	0.147	0.619	1.165	0.669	0.243
AC1445301	9.413	5.149	4.622	7.261	4.891	7.516	7.622
AC1445684	0.752	1.55	1.465	0.355	0.317	1.137	0.576
AC1446521	0.454	0.386	0.475	1.468	2.771	1.242	0.803
AC1453432	0.074	0	0.389	1.431	0.691	0	0
AC1595401	0.365	0.233	0.388	0.255	0.132	1.628	0.57
AC01711611	1.336	1.443	1.324	0.535	0.379	3.704	2.426
AC02459212	29.916	33.654	31.925	16.823	14.911	24.789	30.807
AC07304625	3.736	2.486	1.995	1.063	1.443	1.838	2.347
AC13504813	4.688	8.78	6.668	14.29	13.093	16.376	11.309
AC002310.11	2.374	2.616	2.738	4.495	4.684	4.301	4.528
AC002470.2	11.833	13.787	11.723	20.831	17.328	14.054	13.311
AC004076.7	3.024	2.971	2.636	2.668	2.006	1.125	1.149
AC005280.3	4.503	2.174	2.917	3.456	4.358	3.015	3.607
AC005324.8	3.148	2.116	2.817	4.254	4.091	2.109	2.634
AC005943.2	78.355	78.972	75.213	46.419	47.73	67.321	76.577
AC006064.6	45.691	42.775	45.795	36.734	41.429	45.426	43.704
AC006511.5	0.921	0.8	1.149	0.829	0.797	0.749	0.682
AC006518.7	0.808	0.722	0.463	0.085	0.219	1.172	0.362
AC006978.6	2.094	1.69	1.721	0.807	0.716	1.455	2.529
AC007192.4	50.913	52.903	54.093	8.973	9.759	29.161	31.565
AC007326.13	1.238	1.941	1.847	0.481	0.478	1.678	1.742
AC007846.2	0.104	0.047	0	5.978	7.54	0	0.238
AC008397.2	0.105	0.036	0.06	0.017	0.019	2.412	1.286
AC008581.2	10.959	9.049	9.171	15.231	13.981	11.54	8.65
AC009093.9	2.262	1.452	1.399	0.742	0.839	2.719	2.216
AC009133.12	0.247	0.855	0.133	0.822	1.327	0.697	1.084
AC009133.23	18.108	21.213	25.59	19.97	19.629	25.111	27.298
AC009133.24	37.235	38.857	42.437	25.125	27.524	45.209	53.543
AC009336.19	2.132	2.289	1.959	0.12	0.281	3.196	2.367
AC010547.9	1.203	1.784	1.416	7.146	5.748	1.553	1.596
AC010616.2	2.335	2.893	2.162	7.589	7.243	6.521	4.755
AC011380.9	1.274	1.137	1.098	2.6	2.216	3.606	2.956
AC011513.3	1.551	1.334	1.568	0	0	0.412	0.942
AC017002.6	0.787	1.177	1.078	2.009	2.274	0.702	1.126
AC022506.1	10.219	17.964	10.585	127.433	168.08	52.55	13.488
AC025171.1	1.697	0.889	1.642	1.881	1.919	2.035	1.296
AC025283.3	8.127	6.5	7.861	5.113	4.336	9.207	6.429
AC068831.7	41.06	32.58	35.641	12.479	15.695	14.599	30.008
AC068946.2	27.563	32.836	29.192	9.495	9.329	19.45	24.255
AC073869.8	0	0.009	0	3.707	4.964	0	0
AC079781.5	21.078	23.959	20.175	33.811	31.699	72.136	47.076
AC083906.6	0.294	0.717	2.196	0	0	1.611	0.708
AC084219.2	1.769	1.834	1.947	1.951	1.544	1.58	2.715
AC090498.1	900.379	708.552	797.623	657.018	549.707	1132.29	900.377
AC091057.4	0.93	0.782	1.06	0.786	1.006	1.198	1.837
AC091057.5	0.994	0.427	0.707	0.719	0.966	0.356	1.05
AC091057.6	1.376	0.783	1.721	1.157	1.756	0.715	2.041
AC091564.7	59.809	69.586	60.101	103.239	98.888	65.209	61.262
AC093323.3	4.216	3.627	4.213	7.839	8.052	3.123	3.737
AC093827.4	1.561	2.174	1.548	2.754	2.465	2.042	1.937
AC093827.5	0.508	0.668	0.447	1.098	0.964	0.861	0.435
AC097493.4	0	0	0	2.14	2.345	0	0
AC098582.1	1.629	0.783	1.542	0.723	0.62	1.579	4.045
AC099499.2	0.453	0.413	0.647	1.457	1.51	0.424	0.457
AC104472.3	5.619	5.678	6.653	6.244	7.233	11.339	7.265
AC107959.5	0.321	0.273	0.249	2.785	3.142	0.069	0.121
AC108938.5	0.923	0.318	0.539	1.61	1.303	0.358	0.698
AC108941.2	5.285	4.73	7.769	0	0	7.496	1.418
AC113189.5	1.944	3.284	3.694	4.174	2.903	5.093	6.113
AC116366.7	5.398	4.952	5.229	15.303	16.549	8.481	7.3
AC116562.4	0.855	0.741	0.93	0	0	1.079	0.551
AC119674.2	3.055	1.76	2.666	1.212	1.427	1.874	1.892
AC119676.1	0	0	0	1.532	0.843	0	0
AC126283.2	38.722	33.958	43.165	3.83	3.057	26.398	39.599
AC133644.3	5.267	5.864	5.682	9.369	8.698	3.776	4.849
AC135721.2	6.377	5.805	6.043	4.976	7.892	16.555	9.139
AC138969.4	13.262	12.783	13.662	18.667	17.184	23.865	19.078
AC145124.2	0.118	0.379	0.333	3.132	2.798	0.404	0.362
AC241585.1	0.368	0.335	0.149	0.778	1.035	0.594	0.904
AC242842.2	1.617	1.695	2.967	2.14	1.41	5.03	2.355
AC245033.4	912.413	860.467	903.274	369.735	352.86	1066.76	899.021
AC245100.1	0.396	0.351	0.448	1.372	0.823	1.234	0.993
AC245100.9	1.053	2.69	1.446	3.404	3.557	2.272	1.342
ACAA1	44.623	50.757	48.284	12.044	10.897	71.096	61.599
ACAA2	39.121	46.817	32.436	20.882	17.981	64.668	54.518
ACACA	11.073	7.391	7.187	22.556	20.949	7.079	8.267
ACACB	1.807	0.944	1.696	1.066	0.917	1.734	1.75
ACAD8	7.541	3.843	7.331	8.249	9.051	6.433	7.833
ACAD9	11.044	16.194	16.657	18.292	17.248	9.487	9.015
ACAD10	2.609	3.044	2.282	6.614	5.24	3.385	6.254
ACAD11	14.723	14.886	15.981	6.252	4.643	26.877	14.39
ACADM	22.837	19.185	24.558	19.144	16.645	19.513	16.637
ACADS	10.068	12.21	10.048	4.43	4.664	12.58	16.8
ACADSB	13.673	8.984	12.74	4.285	3.331	15.103	13.387
ACADVL	73.872	156.432	113.485	87.805	116.387	144.958	92.374
ACAP2	7.781	5.141	6.801	5.574	3.923	7.767	4.838
ACAP3	24.52	28.361	22.196	12.446	13.425	21.32	25.529
ACAT1	40.292	43.305	43.261	46.4	52.348	43.752	54.637
ACAT2	101.565	105.16	107.139	44.111	34.677	14.727	42.856
ACBD3	14.472	13.657	15.748	17.713	16.834	18.021	14.059
ACBD4	1.509	1.544	1.858	5.675	5.773	2.815	1.936
ACBD5	28.904	23.493	26.051	20.105	15.458	30.343	25.102
ACBD6	16.055	19.251	17.112	25.416	23.139	16.628	20.403
ACBD7	0.328	0.212	0.229	1.272	1.584	0.248	0.512
ACCS	0.191	0.029	0.049	7.63	9.483	0.008	0.045
ACD	8.278	4.877	8.88	13.249	17.888	5.294	11.582
ACE	0.457	0.432	0.651	0	0.011	0.839	1.069
ACER3	3.954	3.024	3.577	2.628	3.932	1.703	1.765
ACHE	1.679	2.542	1.738	0	0.024	1.388	0.254
ACIN1	37.473	41.579	30.268	41.135	34.566	28.673	45.177
ACLY	90.893	101.328	62.569	269.22	198.775	62.335	86.016
ACMSD	1.871	2.421	2.017	0	0	1.55	0.911
ACO1	9.194	9.691	10.677	9.685	9.73	7.239	9.307
ACO2	65.429	37.174	90.093	29.862	37.012	94.492	112.688
ACOT1	6.59	9.104	7.786	4.691	4.524	7.862	10.527
ACOT2	18.495	23.847	21.439	9.703	7.751	28.574	32.52
ACOT7	41.064	45.311	40.608	43.079	46.504	12.429	37.936
ACOT8	8.874	10.788	9.06	11.722	14.277	8.631	10.622
ACOT9	14.134	15.477	13.196	16.018	17.733	10.649	11.065
ACOT11	1.396	4.68	1.491	2.059	2.528	2.647	2.89
ACOT13	14.685	16.091	15.774	8.518	7.882	12.783	13.942
ACOX1	14.454	12.891	11.861	10.959	7.134	20.321	12.17
ACOX2	31.228	21.121	28.06	0.181	1.072	19.963	73.022
ACOX3	4.209	3.837	3.773	8.324	6.238	4.681	3.816
ACP1	76.776	79.278	73.532	33.666	37.236	38.686	53.282
ACP2	17.446	18.475	17.067	18.973	19.805	22.765	16.184
ACP5	0.519	0.636	0.199	0.575	1.341	0.193	0.57
ACP6	2.336	2.01	1.722	2.317	1.991	2.354	4.107
ACPP	17.928	17.656	26.827	0	0	2.775	2.243
ACSF2	12.871	12.495	7.053	8.842	8.614	8.934	14.69
ACSF3	4.078	8.148	4.382	4.357	7.44	5.443	7.452
ACSL1	21.572	27.372	23.75	0.278	1.993	9.352	6.688
ACSL3	32.72	40.901	33.024	39.26	46.331	33.68	36.308
ACSL4	17.746	16.721	21.281	14.185	18.738	11.462	22.814
ACSL5	23.306	28.861	26.994	3.653	5.154	47.163	25.356
ACSM3	6.102	5.641	5.757	1.598	1.958	7.818	5.686
ACSM2A	0.56	0.904	0.288	0	0	1.486	2.045
ACSM2B	4.06	4.142	3.413	0	0	4.535	6.95
ACSS1	1.065	1.043	0.989	0.018	0.093	0.135	0.928
ACSS2	21.076	31.535	24.567	21.844	14.866	9.764	16.915
ACSS3	7.235	7.908	7.646	0.59	0.688	12.587	11.428
ACTA2	0	0	0	3.817	3.442	0	0
ACTB	1598.49	2353.76	1874.11	3693.67	3249.47	1589.23	2585.46
ACTBP2	1.683	1.134	1.135	3.761	2.719	1.157	1.538
ACTBP8	0	0	0	6.07	7.079	0	0
ACTBP11	1.15	0.565	0.683	2.323	1.494	1.107	0.661
ACTG1	183.684	349.46	303.07	1705.96	1528.24	751.881	728.231
ACTG2	0	0	0	1.19	1.045	0	0
ACTG1P20	1.007	0.309	1.515	1.631	0.871	0.476	0.898
ACTG1P24	0.091	0.24	0.413	0.694	1.063	0.043	0.179
ACTL6A	35.399	26.656	33.076	27.084	30.129	17.393	20.6
ACTN1	47.983	46.819	41.841	222.563	150.585	46.6	100.412
ACTN4	115.951	112.489	87.59	193.323	162.443	110.566	149.718
ACTR2	81.827	50.682	81.914	90.384	86.918	45.913	54.135
ACTR3	30.615	31.25	53.206	58.62	37.695	23.372	30.355
ACTR5	4.323	4.432	4.13	10.067	9.47	4.09	4.292
ACTR6	8.307	7.621	6.075	5.96	4.484	4.504	4.898
ACTR8	5.491	4.735	5.589	4.862	5.076	4.424	5.308
ACTR10	10.01	10.658	6.313	18.46	16.262	11.295	8.537
ACTR1A	45.628	50.133	31.559	37.102	56.139	26.783	21.616
ACTR1B	19.106	20.989	18.741	17.836	20.303	14.651	24.927
ACTR3B	6.181	5.315	6.476	1.144	1.7	5.25	5.528
ACTR3C	2.171	0.839	2.21	0.03	0.028	1.325	1.184
ACTRT3	0	0	0	1.198	0.963	0	0
ACVR1	8.617	10.646	6.894	9.827	11.258	7.955	6.961
ACVR1B	21.804	17.954	18.151	12.703	10.927	16.675	20.584
ACVR2A	2.814	2.144	2.403	0.728	0.826	1.986	2.052
ACVR2B	3.256	2.087	2.228	0.396	0.669	3.096	4.999
ACY1	37.301	41.97	18.395	10.449	16.592	40.047	60.712
ACY3	9.408	9.212	10.888	0	0.032	4.664	4.647
ACYP1	5.231	3.254	3.681	6.977	5.631	1.791	2.145
ACYP2	2.054	1.933	2.038	2.281	1.451	2.767	1.212
AD0006716	4.107	4.318	4.301	4.108	3.922	4.418	7.596
ADA	2.249	2.405	2.029	57.294	43.741	0.046	0.419
ADAL	0.985	1.447	1.419	5.072	5.324	0.773	1.059
ADAM8	0.629	0.745	0.291	0.146	0.923	1.053	1.072
ADAM9	26.617	17.664	25.227	79.95	79.629	26.253	21.28
ADAM10	11.043	6.827	9.495	7.462	8.055	10.856	11.551
ADAM12	0	0	0	11.895	10.738	0	0
ADAM15	19.364	25.718	23.172	11.137	13.687	16.308	21.991
ADAM17	11.293	8.448	8.459	21.203	22.371	5.583	6.906
ADAM19	0.02	0.024	0.019	21.021	12.374	0.014	0.031
ADAM23	8.241	7.053	7.883	0.214	0.988	2.917	6.524
ADAM1A	1.28	0.891	1.186	0.815	1.344	1.028	1.258
ADAMTS1	0.52	0.471	0.358	12.098	5.997	0	0
ADAMTS3	0.001	0.001	0	2.232	2.906	0	0
ADAMTS6	0.297	0.155	0.211	1.884	1.208	0.4	0.357
ADAMTS9	7.548	5.915	7.368	3.607	1.403	1.499	9.055
ADAMTS10	1.026	0.53	0.553	2.412	2.491	0.594	0.328
ADAMTS12	0	0	0	5.021	5.021	0	0
ADAMTS13	1.496	2.291	2.067	0.483	0.467	2.534	2.541
ADAMTS15	0	0	0	3.211	3.481	0	0
ADAMTS16	0	0.032	0.014	3.886	4.238	0.017	0.009
ADAMTSL1	0	0	0	7.945	8.239	0	0
ADAMTSL3	2.363	2.742	2.334	0.015	0.031	2.506	2.296
ADAMTSL4	4.057	5.434	3.376	9.535	6.06	1.321	3.912
ADAMTSL5	3.259	3.893	2.946	1.607	1.249	2.666	3.997
ADAP1	17.559	19.169	18.411	0.052	0.057	13.124	18.012
ADAR	36.648	40.99	37.706	31.078	32.423	41.469	40.867
ADARB1	1.232	1.615	1.937	3.27	4.253	1.116	2.002
ADAT1	7.162	8.044	6.151	14.618	9.143	5.181	5.672
ADAT2	3.458	2.669	3.573	1.198	1.005	1.684	1.818
ADAT3	3.834	4.29	3.437	2.385	1.827	3.694	3.511
ADCK1	4.564	2.233	1.918	2.249	2.838	2.742	1.92
ADCK2	4.396	4.762	5.098	5.94	6.183	4.546	4.299
ADCK5	1.414	1.763	1.693	1.976	1.766	2.225	2.231
ADCY3	6.092	5.028	6.314	9.472	10.281	1.53	1.636
ADCY6	8.346	8.654	8.476	4.503	4.566	12.914	16.869
ADCY7	1.623	0.284	1.181	0.002	0	0.04	0.245
ADCY9	5.11	3.851	4.266	2.343	2.802	7.061	7.303
ADD1	22.797	21.142	18.896	73.752	94.168	18.924	26.284
ADD3	34.132	15.67	30.682	7.407	7.723	16.806	24.764
ADGRA3	10.239	6.496	7.539	14.96	16.48	6.236	7.445
ADGRB2	0.048	0.048	0.061	0.34	1.232	0.003	0.02
ADGRD1	0.018	0.024	0.069	0	0.001	3.882	2.362
ADGRE1	0	0	0	1.275	1.489	0	0
ADGRE2	0.484	0.239	0.603	0	0	0.235	1.079
ADGRE5	15.694	21.992	20.464	0.003	0.065	17.795	19.456
ADGRF4	0	0.005	0	1.257	1.637	0	0
ADGRG1	1.481	1.744	0.96	9.39	9.123	3.424	3.306
ADGRG5	1.244	1.107	0.894	0.065	0.117	0.116	0.149
ADGRG6	81.928	52.336	73.921	8.91	6.458	80.893	62.948
ADGRL1	8.902	10.116	9.37	1.746	2.404	6.274	5.639
ADGRL2	7.967	10.332	5.269	17.683	24.742	2.914	3.033
ADGRL4	0	0	0	6.954	8.253	0	0
ADGRV1	10.432	3.836	6.305	0.056	0.009	12.427	12.2
ADH4	0.846	0.626	1.568	0	0	0.637	0.6
ADH5	52.35	49.61	57.892	42.798	42.745	38.751	46.715
ADH6	12.842	11.6	27.723	0	0	13.339	11.435
ADH1C	2.057	1.191	1.79	0	0	1.139	0.524
ADHFE1	0.459	0.273	0.413	0.477	0.465	1.774	0.641
ADI1	60.559	63.603	70.946	12.913	14.031	43.089	53.464
ADIPOR1	53.557	48.961	51.742	51.256	47.713	47.608	48.591
ADIPOR2	11.339	11.085	8.218	9.162	12.126	9.91	8.076
ADK	19.374	10.784	16.884	7.936	8.18	13.166	17.22
ADM	7.155	10.333	9.189	72.468	62.041	17.058	13.856
ADM2	3.113	6.209	3.34	3.123	2.399	15.617	5.719
ADM5	2.503	2.749	2.261	0.552	0.748	1.342	2.206
ADNP	14.854	13.351	16.376	16.695	18.952	13.551	11.212
ADNP2	6.946	5.103	5.583	11.329	12.923	5.138	6.206
ADNP-AS1	0.241	0.385	0.284	0.312	1.454	0.834	0.57
ADO	8.14	6.268	7.489	8.631	7.61	7.635	7.758
ADORA2A	2.71	3.879	7.02	0.189	2.086	6.503	4.255
ADORA2B	2.203	1.893	2.545	73.662	81.698	2.249	1.718
ADPGK	24.963	16.852	15.675	10.319	16.322	14.533	20.375
ADPRHL1	1.067	2.331	1.892	2.322	2.061	1.017	1.261
ADPRHL2	9.781	8.955	10.648	19.711	19.119	8.908	12.284
ADPRM	3.055	2.394	2.666	5.739	4.609	5.997	3.708
ADRA2C	3.97	5.642	5.227	0.18	0.331	4.282	4.738
ADRB2	0.014	0.014	0	1.076	1.138	0	0
ADRM1	136.6	164.812	161.31	90.272	96.978	56.326	92.786
ADSL	51.675	52.196	53.229	28.289	52.744	33.172	81.361
ADSS	25.415	19.836	27.458	24.145	20.934	16.108	19.299
ADSSL1	0.146	0.25	0.227	0.029	0.279	2.35	1.366
AEBP2	5.756	4.971	7.115	4.23	5.236	4.152	2.475
AEN	38.03	31.085	29.131	12.347	14.049	16.104	21.212
AES	54.799	59.416	60.735	22.157	42.869	98.402	56.662
AF1279367	0.698	0.552	0.768	0.133	0.205	1.251	1.261
AF27731513	2.465	3.097	1.695	0	0	6.285	4.856
AF011889.5	1.136	2.914	0.725	3.614	3.696	2.667	0.784
AFAP1	0.815	0.955	0.727	55.136	38.653	0.12	0.12
AFAP1L1	0.974	0.676	0.855	4.841	5.371	0.681	1.073
AFAP1L2	0	0	0.014	14.21	14.697	0	0
AFDN	22.541	16.765	20.753	12.363	6.418	23.573	27.359
AFF1	3.908	1.845	1.716	11.463	13.045	8.533	9.228
AFF3	0	0.003	0.001	2.407	3.167	0.002	0.031
AFF4	11.053	7.487	6.743	24.767	23.556	15.025	11.512
AFG1L	0.077	0.422	0.752	1.033	1.066	0.543	0.973
AFG3L2	29.542	31.954	36.489	30.331	35.425	32.274	34.713
AFG3L1P	6.138	6.122	6.25	6.329	4.638	4.849	5.577
AFMID	13.929	14.943	13.903	9.117	10.188	25.779	19.34
AFP	675.871	661.111	732.975	0.026	0.101	1137.31	1422.05
AFTPH	11.451	15.339	12.876	12.049	9.932	11.463	13.156
AGA	15.702	11.063	10.685	16.586	18.116	11.44	7.709
AGAP1	3.765	3.707	3.928	9.589	10.125	7.966	3.462
AGAP3	16.674	25.424	20.346	14.597	15.536	18.62	23.207
AGAP1-IT1	0.323	0.061	0.069	0.427	0.145	1.079	0.209
AGAP2-AS1	1.065	1.114	0.972	3.67	6.434	0.638	0.767
AGAP5 (includes others)	5.305	5.985	4.985	5.787	5.708	4.606	4.27
AGBL2	0.02	0.076	0.052	2.371	1.714	0.105	0.518
AGBL3	0.436	0.499	0.249	0.333	0.632	1.145	0.448
AGBL5	7.916	7.606	5.999	18.351	18.911	3.577	7.649
AGER	0.587	1.47	1.129	0.68	0.581	1.689	1.798
AGFG1	16.492	9.823	10.713	8.28	10.698	13.038	12.878
AGFG2	19.98	21.423	21.626	3.206	4.499	16.71	22.309
AGGF1	9.056	7.741	7.074	11.122	11.207	9.174	7.702
AGK	6.014	2.525	4.663	3.673	5.753	4.088	4.836
AGL	6.349	3.226	5.296	4.178	4.098	6.193	6.255
AGMAT	44.514	33.884	47.745	0.052	0.05	26.673	40.515
AGMO	5.13	4.319	5.356	0	0	1.518	1.206
AGO1	4.181	4.02	3.521	10.794	6.08	2.953	4.32
AGO2	7.629	4.76	6.416	6.383	5.997	5.091	5.723
AGO3	2.316	1.542	1.563	2.585	2.463	1.757	2.436
AGO4	3.254	2.498	2.066	3.888	3.393	3.151	3.617
AGPAT1	23.592	24.119	25.513	17.86	16.288	16.793	17.937
AGPAT2	72.517	86.715	76.146	8.619	7.228	44.905	65.841
AGPAT3	8.205	5.81	4.724	10.071	6.663	7.631	6.271
AGPAT4	0.017	0.026	0.018	3.461	2.94	0.027	0.009
AGPAT5	9.449	6.001	8.842	8.749	9.331	8.213	8.884
AGPS	26.943	17.598	21.97	8.28	8.729	23.69	29.742
AGR2	237.799	263.443	267.356	0	0	306.881	218.688
AGR3	0.909	0.368	1.388	0	0	0.674	1.358
AGRN	33.788	32.371	28.361	38.326	44.629	35.238	41.93
AGT	390.306	428.156	418.67	0	0.068	347.052	322.458
AGTPBP1	5.112	3.486	5.455	5.616	5.261	3.815	7.262
AGTR1	2.559	2.395	4.657	0	0	14.396	7.106
AGTR2	0.469	0.633	0.665	0	0	2.354	0.11
AGTRAP	7.472	9.6	7.376	24.265	26.155	2.776	5.493
AGXT	13.491	11.946	14.141	0	0	24.185	17.509
AHCTF1	16.597	10.192	16.339	16.013	16.853	11.145	13.306
AHCY	235.956	247.584	221.974	182.557	183.355	312.588	347.426
AHCYL1	46.329	44.995	45.015	35.96	42.671	30.101	35.04
AHCYL2	3.41	3.178	3.383	1.25	1.333	3.257	3.897
AHCYP8	0	0	0	0.589	1.506	0	0
AHDC1	6.326	4.995	6.689	4.047	5.011	4.394	6.791
AHI1	3.37	1.897	2.706	10.489	8.831	3.787	1.979
AHNAK	5.136	4.497	4.044	116.453	123.171	1.671	6.076
AHNAK2	0.003	0	0	63.248	47.452	0.003	0
AHR	35.233	22.445	35.946	14.804	13.426	40.739	31.131
AHSA1	104.139	129.948	117.335	42.804	49.87	51.328	83.127
AHSA2P	11.177	17.236	18.707	13.186	11.375	21.369	23.42
AHSG	97.576	134.091	84.157	0	0	723.201	701.096
AIDA	18.467	11.075	17.545	31.963	34.64	11.896	13.991
AIF1L	1.461	1.572	1.311	0.953	0.44	0.064	1.583
AIFM1	73.507	59.271	56.62	24.656	31.2	54.276	76.429
AIFM2	13.584	16.658	15.179	13.748	12.185	10.27	12.159
AIG1	25.715	30.865	27.494	12.496	4.796	46.989	62.179
AIMP1	21.544	24.321	9.667	12.662	12.786	7.306	18.521
AIMP2	59.884	62.165	61.386	40.162	34.266	37.423	46.969
AIP	21.898	27.883	25.089	42.523	43.351	30.065	29.879
AJ27173610	3.202	4.499	2.932	4.956	4.781	4.698	4.092
AJAP1	0	0	0	4.432	4.717	0	0
AJM1	1.27	1.672	1.676	0.551	0.374	2.273	2.634
AJUBA	19.859	13.749	17.681	25.667	24.272	36.309	25.814
AK1	16.102	17.114	16.829	7.841	9.188	3.045	5.812
AK2	36.459	29.159	39.823	27.098	33.926	23.54	29.279
AK3	14.463	12.474	14.313	5.616	5.28	13.666	13.666
AK4	7.739	4.571	9.176	14.702	8.148	14.899	12.358
AK5	0	0	0.025	2.063	0.338	0	0
AK6	23.129	24.163	20.135	22.6	21.351	19.575	17.662
AK7	1.229	0.958	1.219	0.78	1.405	0.455	0.828
AK8	0.548	1.027	0.626	0.139	0.067	0.032	0.122
AK9	0.067	0.166	0.301	0.548	1.204	0.624	0.151
AK4P1	4.068	1.734	4.682	3.06	1.844	6.514	7.866
AK4P3	2.167	1.156	2.013	4.723	2.221	2.642	2.588
AKAP1	39.549	24.656	43.417	5.914	10.211	37.02	49.141
AKAP2	7.719	6.097	5.962	23.155	18.591	4.943	7.746
AKAP7	2.447	1.755	2.219	0.059	0.388	7.634	5.045
AKAP8	10.813	9.926	11.236	7.991	8.126	9.029	11.962
AKAP9	9.123	4.178	7.339	4.417	5.186	9.499	9.12
AKAP10	24.831	11.496	24.995	15.62	14.27	24.264	14.81
AKAP11	4.81	2.4	4.375	8.214	7.735	5.344	4.552
AKAP12	0.093	0.128	0.405	48.057	45.483	1.538	1.438
AKAP13	10.553	9.538	9.608	5.296	4.623	13.177	12.19
AKAP17A	16.604	19.696	15.934	11.681	13.501	21.751	25.226
AKAP8L	20.368	32.443	22.227	10.082	11.865	24.394	18.769
AKIP1	17.984	16.286	19.052	34.253	30.204	8.246	11.128
AKIRIN1	45.335	50.881	54.145	23.811	24.086	43.108	47.551
AKIRIN2	16.174	14.125	16.509	17.347	15.019	10.005	12.584
AKNA	4.167	3.849	4.576	6.207	6.044	9.17	4.135
AKNAD1	0	0	0	1.085	1.927	0	0
AKR1A1	45.008	62.441	44.292	51.541	51.604	49.811	40.444
AKR1B10	100.908	117.735	116.751	0.031	0.027	0.152	1.008
AKR1B15	1.032	0.75	0.892	0	0	0.003	0
AKR1B10P1	1.128	0.808	1.371	0	0	0	0
AKR1C3	62.579	88.064	71.183	0.054	0.001	64.094	18.618
AKR1C4	1.712	1.09	1.12	0	0	0.917	0.341
AKR1C1/AKR1C2	204.025	297.335	203.908	0.277	0.443	33.444	38.755
AKR1C5P	2.983	2.517	1.301	0	0	0.2	0.385
AKR1E2	0	0	0	2.907	2.848	0	0
AKR7A2	20.407	8.547	20.366	32.855	30.563	21.706	26.603
AKT1	30.87	36.908	15.383	23.398	17.53	38.124	49.4
AKT2	29.136	35.473	26.682	32.804	31.309	35.089	56.125
AKT3	0.003	0.003	0	6.212	5.682	0.001	0.001
AKT1S1	29.665	27.914	29.991	38.712	49.953	11.787	12.301
AKTIP	2.287	3.581	1.276	5.305	5.096	4.547	3.386
AL0215466	131.866	148.62	135.945	100.939	102.284	143.26	208.11
AL0784715	1.208	0.939	1.427	2.971	2.668	1.685	1.358
AL1097631	0	0	0	3.172	2.974	0	0
AL1215782	1.5	1.602	1.03	0.036	0	0.713	0.395
AL1364196	12.746	12.813	12.832	14.99	12.457	13.587	11.592
AL1578712	1.063	2.481	2.455	2.535	3.718	1.098	1.31
AL1588011	12.484	5.702	11.833	7.632	7.202	4.99	3.869
AL1621513	36.692	24.356	25.989	36.191	27.365	40.537	38.434
AL022312.1	43.088	22.857	31.587	14.236	14.033	29.454	26.691
AL034430.1	22.189	19.715	22.832	15.77	15.71	18.318	18.179
AL049629.2	46.794	46.63	43.01	269.186	357.627	33.679	37.811
AL121900.2	35.267	36.703	35.447	53.739	44.774	60.789	52.119
AL139082.2	2.894	2.209	1.913	3.934	2.551	3.13	2.28
AL157893.1	3.432	2.407	2.201	1.026	1.228	3.706	2.289
AL158066.2	2.174	1.364	2.575	4.209	2.53	2.225	2.804
AL160269.1	18.255	20.905	16.572	3.503	3.105	14.572	14.212
AL162417.1	5.869	7.954	5.455	4.073	3.242	5.04	5.503
AL355480.1	0	0	0	0.274	1.045	0.311	0
AL358113.1	44.945	42.975	42.193	5.805	6.327	28.4	52.665
AL451062.3	8.596	8.609	9.52	13.302	13.923	10.455	8.292
AL590764.2	0.973	1.348	1.202	0.04	0	5.448	2.744
AL662820.1	5.806	6.904	5.704	6.692	8.121	2.8	3.431
AL662884.2	21.212	29.817	27.665	35.955	33.589	22.254	22.662
AL669831.5	1.047	0.778	0.843	2.201	1.522	1.415	0.56
AL928654.7	1.569	0.929	1.824	1.631	2.177	0.66	2.343
ALAD	15.942	15.208	16.937	3.776	3.825	10.758	15.049
ALAS1	38.581	40.362	37.554	27.177	27.349	19.254	24.417
ALB	907.997	968.466	2081.15	0	0	1194.49	1009.66
ALCAM	24.252	16.061	26.926	22.307	25.464	25.897	17.939
ALDH2	33.126	30.476	35.65	0.006	0.015	30.411	46.49
ALDH16A1	11.692	15.433	13.648	9.646	10.313	7.783	10.589
ALDH18A1	66.978	61.774	71.456	21.125	21.802	105.348	137.249
ALDH1A1	420.743	335.078	414.263	60.134	34.464	145.348	213.135
ALDH1B1	20.888	17.914	20.302	8.538	9.106	13.729	17.117
ALDH3A1	3.822	4.457	4.789	0	0	0.217	0.356
ALDH3A2	100.879	83.941	100.09	11.594	17.289	58.737	37.494
ALDH3B1	1.703	2.293	1.768	15.022	13.696	2.084	2.975
ALDH4A1	30.162	36.383	32.902	10.375	10.726	35.619	50.522
ALDH5A1	6.603	6.824	8.322	0.865	0.763	4.593	7.863
ALDH6A1	6.561	5.934	6.878	2.346	2.296	17.422	15.392
ALDH7A1	10.265	17.315	18.003	15.314	24.303	20.144	40.51
ALDH7A1P1	0.881	0.233	0.449	0.658	0.676	0.604	1.168
ALDH9A1	26.018	15.553	23.381	22.333	21.502	20.939	25.955
ALDOA	332.247	473.344	451.919	953.31	709.368	525.396	649.052
ALDOB	2.763	2.88	2.778	0	0	2.53	1.48
ALDOC	18.184	22.045	20.012	0.344	0.273	39.841	50.327
ALG1	21.633	19.973	21.789	15.353	15.073	12.354	14.059
ALG2	22.569	24.466	25.364	6.849	7.164	20.516	18.461
ALG3	58.812	64.668	61.769	29.962	28.402	42.507	35.078
ALG5	14.347	14.025	14.254	6.753	10.597	18.853	14.256
ALG6	2.859	2.255	3.205	4.969	4.09	1.655	2.567
ALG8	12.009	25.946	26.734	12.689	7.657	24.137	25.994
ALG9	2.01	1.81	2.077	5.904	4.047	9.287	2.597
ALG10	2.378	1.121	2.081	2.435	3.224	1.256	2.139
ALG11	3.587	3.303	4.119	4.845	5.669	6.764	3.92
ALG12	11.12	9.982	11.832	5.506	10.115	12.812	13.48
ALG13	4.645	4.696	7.205	10.434	10.653	4.474	5.721
ALG10B	1.258	1.056	1.352	1.532	1.685	0.821	1
ALG1L	4.758	6.526	4.867	0.032	0.043	1.807	1.249
ALKBH1	2.752	2.871	2.681	3.446	2.965	2.242	2.79
ALKBH2	10.834	11.966	11.871	19.648	20.767	12.952	16.534
ALKBH3	1.813	0.723	2.452	8.578	10.507	0.751	0.75
ALKBH4	3.204	3.51	3.596	3.593	5.263	2.311	2.234
ALKBH5	80.602	79.481	87.479	36.353	39.157	97.061	60.738
ALKBH6	9.091	11.436	8.902	6.438	5.955	3.014	8.586
ALKBH7	14.955	20.141	16.951	11.436	9.97	27.462	22.529
ALKBH8	3.056	2.103	2.67	10.27	15.469	2.296	2.255
ALMS1	3.03	0.888	2.184	4.044	2.887	1.883	1.927
ALMS1-IT1	0.683	0.59	0.792	1.104	1.066	0.45	0.67
ALOX12-AS1	0.621	2.498	1.747	3.828	1.128	1.863	1.8
ALOX12B	0.567	0.722	0.467	0	0	0.383	1.558
ALOX5AP	0.074	0	0.05	2.784	3.437	0.073	0.065
ALOXE3	0.023	0.087	0.051	0.522	1.292	0.013	0.026
ALPI	1.621	1.507	1.773	0.016	0	0.788	0.496
ALPK2	0.03	0.005	0	11.611	10.704	0.078	0.087
ALPK3	11.849	15.425	11.653	0.025	0.042	9.273	9.146
ALS2	8.025	10.626	8.241	10.195	10.841	7.595	6.448
ALS2CL	0.551	0.863	0.769	0.006	0.036	2.489	1.311
ALX1	0.072	0.036	0	4.575	4.824	0	0
ALYREF	71.59	61.495	68.863	51.921	55.313	27.466	49.133
AMACR	18.704	11.501	12.827	2.659	2.364	30.79	27.902
AMBP	567.995	718.654	624.372	0.115	0	595.153	527.875
AMBRA1	5.198	5.487	5.885	5.037	4.514	4.734	5.627
AMD1	45.315	37.023	47.663	22.913	24.341	32.274	47.189
AMDHD1	3.145	3.084	3.256	0.323	0.566	2.684	1.358
AMDHD2	14.388	16.206	15.537	53.142	32.621	11.986	14.858
AMER1	4.612	3.103	4.437	0.586	0.62	2.681	3.901
AMFR	24.31	21.782	23.776	22.936	22.051	36.075	31.743
AMIGO2	5.111	3.668	3.959	44.541	31.889	1.86	2.285
AMIGO3	2.519	2.891	2.566	0.564	0.874	3.203	3.11
AMMECR1	5.002	2.739	3.603	3.012	2.691	2.739	2.833
AMMECR1L	9.318	8.435	7.872	6.664	7.555	6.756	9.283
AMN	11.922	14.228	10.816	0.011	0	20.415	23.864
AMN1	2.26	2.041	1.067	4.704	3.22	1.205	1.761
AMOT	14.771	10.495	16.627	0.439	0.562	6.206	12.763
AMOTL1	0.082	0.07	0.118	5.011	4.364	0.02	0.028
AMOTL2	4.142	6.634	3.038	34.663	22.871	5.495	3.835
AMPD2	24.562	27.324	23.3	33.96	29.849	24.351	28.046
AMPD3	0.003	0.001	0.002	2.4	3.227	0.09	0.069
AMT	3.302	3.129	3.429	1.037	1.021	2.878	5.659
AMY2B	0.241	0.226	0.261	1.284	1.202	1.589	0.682
AMZ2	11.915	12.046	11.018	36.82	42.183	17.617	11.201
AMZ2P1	0.935	0.503	0.999	2.776	2.367	1.247	0.968
ANAPC1	12.711	8.063	9.619	7.562	9.504	6.321	10.4
ANAPC2	16.482	22.8	20.161	8.309	10.407	12.282	17.672
ANAPC4	4.915	4.69	5.26	11.617	7.765	2.501	4.06
ANAPC5	44.784	36.963	40.396	29.902	26.872	25.34	39.248
ANAPC7	27.873	29.4	30.224	22.885	26.107	15.062	20.884
ANAPC10	3.123	4.369	3.199	3.574	4.884	3.186	3.13
ANAPC11	24.76	21.409	20.932	22.869	22.018	15.861	22.401
ANAPC13	46.902	43.165	59.104	12.29	16.159	32.995	23.785
ANAPC15	7.299	19.591	8.769	19.758	14.533	15.184	10.963
ANAPC16	15.168	14.721	15.548	14.661	14.116	25.738	19.827
ANG	7.368	6.849	7.859	2.528	2.638	12.363	7.96
ANGEL1	5.901	5.094	4.766	3.193	2.715	4.968	6.697
ANGEL2	5.853	4.301	6.249	6.59	7.135	7.747	8.03
ANGPT1	0.347	0.392	1.251	2.812	2.245	0.093	0.015
ANGPTL3	3.331	3.03	3.236	0	0	4.242	1.866
ANGPTL4	0	0.039	0.045	7.325	7.589	0.085	0.17
ANGPTL6	1.059	0.854	1.141	0.025	0.228	0.913	1.185
ANGPTL8	8.495	19.137	10.337	0	0	19.448	25.03
ANK2	1.506	0.671	1.194	6.19	3.754	2.187	1.782
ANK3	8.126	5.931	8.957	10.992	12.916	3.582	3.386
ANKEF1	0.17	0.151	0.176	3.009	2.729	0.1	0.077
ANKFY1	13.184	9.326	12.382	13.057	12.062	7.61	10.372
ANKH	10.175	12.812	8.982	3.287	2.974	10.203	15.794
ANKHD1/ANKHD1-EIF4EBP3	29.92	18.46	21.269	31.517	38.796	31.931	34.823
ANKIB1	12.626	5.811	7.89	12.513	14.56	10.026	8.311
ANKLE2	12.603	11.111	7.946	20.525	18.271	14.667	21.971
ANKMY1	2.829	2.202	2.63	3.07	3.329	4.105	2.108
ANKMY2	10.387	10.437	11.236	9.677	9.882	7.539	11.493
ANKRA2	5.445	7.12	5.994	5.98	5.127	11.547	7.097
ANKRD1	9.203	13.502	2.203	103.898	53.257	3.827	7.259
ANKRD2	0	0	0	0.66	1.535	0	0.026
ANKRD9	7.775	5.141	4.312	2.303	1.388	5.083	6.136
ANKRD10	12.984	8.886	13.543	13.682	12.888	6.002	18.055
ANKRD11	14.311	21.835	13.425	9.812	15.205	12.584	12.633
ANKRD12	2.081	0.748	4.263	6.611	6.497	1.6	4.914
ANKRD16	2.872	1.779	2.309	5.728	4.744	2.483	2.703
ANKRD17	18.034	14.455	13.557	8.378	8.544	9.646	12.144
ANKRD23	1.474	1.465	1.297	0.895	1.184	0.749	1.575
ANKRD24	0.137	0.283	0.133	0.146	0.119	1.272	0.542
ANKRD26	1.522	0.572	1.53	3.874	3.828	0.913	1.704
ANKRD27	10.135	11.183	12.072	15.876	18.146	12.733	18.608
ANKRD28	3.819	1.673	3.067	15.813	19.233	3.668	2.98
ANKRD29	0.134	0.09	0.269	8.797	3.564	0.039	0.048
ANKRD36	1.059	0.935	0.78	2.728	2.432	0.687	0.58
ANKRD37	0.819	1.082	0.488	3.59	1.753	1.858	4.424
ANKRD39	10.887	12.088	2.754	7.918	2.225	5.171	2.719
ANKRD40	14.41	14.182	13.355	19.483	21.217	10.898	12.761
ANKRD42	0.772	0.457	1.144	2.784	3.134	1.214	1.055
ANKRD44	0.12	0.019	0.032	1.434	0.844	0.003	0.003
ANKRD46	6.995	5.36	7.436	2.352	1.646	4.629	5.652
ANKRD49	3.594	3.324	2.63	4.077	3.472	4.858	4.239
ANKRD50	3.29	2.047	3.168	4.312	5.005	3.404	2.701
ANKRD52	23.393	24.217	23.684	18.168	15.809	17.16	16.093
ANKRD54	13.952	14.374	14.824	9.159	10.955	12.604	11.315
ANKRD10-IT1	3.98	2.147	3.045	2.842	5.218	2.774	3.677
ANKRD13A	8.249	6.174	7.575	7.2	8.128	11.761	9.264
ANKRD13B	4.754	5.915	7.318	5.37	5.757	2.247	4.235
ANKRD13C	6.225	2.988	5.869	5.261	5.309	4.151	4.912
ANKRD13D	6.409	7.429	7.589	7.295	6.768	5.504	6.407
ANKRD18B	0	0	0	2.005	1.459	0	0
ANKRD20A4 (includes others)	0	0	0	0.858	1.447	0.005	0
ANKRD20A5P	0.002	0	0	1.66	0.51	0	0
ANKRD20A7P	0	0	0	1.164	1.309	0	0
ANKRD33B	1.462	0.84	0.915	1.221	2.138	0.116	0.17
ANKRD36B	1.144	0.497	0.647	2.052	2.031	0.575	1.035
ANKRD36C	0.157	0.178	0.421	1.413	0.98	0.067	0.916
ANKRD40CL	1.465	1.17	1.727	0	0	0.813	2.488
ANKS3	3.239	5.776	4.422	8.153	6.99	5.278	5.17
ANKS6	2.202	2.152	2.002	3.14	2.761	1.833	2.219
ANKS1A	5.465	5.3	5.539	5.145	4.601	3.246	3.848
ANKS1B	0.114	0.003	0.084	1.17	1.877	0.213	0.001
ANKS4B	10.931	12.217	12.246	0	0.028	13.589	12.449
ANKZF1	10.519	11.308	9.249	10.871	11.083	17.567	27.945
ANLN	36.717	21.264	32.384	51.02	63.78	10.648	32.243
ANO6	27.264	18.179	25.319	19.85	21.253	30.258	25.201
ANO8	2.812	3.547	2.611	2.709	2.45	3.28	3.503
ANO9	0.185	0.352	0.155	0.035	0.329	1.459	0.335
ANO10	2.752	2.645	3.887	5.73	7.252	4.432	3.442
ANP32A	58.7	47.246	55.564	34.867	38.936	39.921	50.932
ANP32B	187.469	176.512	197.447	114.622	123.242	127.499	163.335
ANP32BP1	2.757	1.561	1.118	1.138	0.787	1.01	1.617
ANP32E	31.979	19.307	26.672	26.584	31.078	11.419	20.779
ANPEP	170.756	183.377	182.501	0	0	242.844	214.86
ANTXR1	0.664	0.559	0.575	29.966	27.112	0.207	0.283
ANTXR2	3.673	3.61	3.968	2.005	2.919	8.228	4.541
ANXA1	10.24	13.945	12.886	90.68	80.658	3.416	2.815
ANXA2	251.604	168.127	168.077	543.899	491.446	160.065	179.011
ANXA3	2.004	2.546	1.777	0.02	0.052	3.575	4.538
ANXA4	36.31	52.488	45.264	30.587	28.174	47.272	12.672
ANXA5	113.754	115.939	113.596	261.678	224.29	111.329	111.691
ANXA6	18.046	20.418	22.37	84.153	83.55	12.351	33.452
ANXA7	40.523	47.977	51.397	52.006	56.436	39.772	37.017
ANXA9	15.717	19.977	16.593	0.269	1.006	13.58	15.882
ANXA11	21.852	25.783	14.67	28.174	24.33	12.222	15.966
ANXA13	7.75	8.884	11.069	0	0.012	20.87	23.128
ANXA2P1	1.365	0.787	0.625	2.823	1.984	0.734	0.81
ANXA2P2	10.198	6.43	7.228	19.992	15.591	6.009	6.925
ANXA2R	0.506	0.469	0.341	4.404	3.744	1.258	0.75
AOC2	1.623	1.712	1.2	0.19	0.474	2.14	1.472
AOC3	0.507	1.108	0.527	0.114	0.155	1.214	0.668
AOX1	0.121	0.243	0.223	4.426	8.86	0.167	0.091
AP0002959	10.947	11.628	14.228	11.541	13.852	11.438	9.039
AP0003207	10.324	8.822	10.843	23.771	20.739	6.433	10.095
AP0003472	1.031	1.051	0.823	0.874	0.78	1.268	1.161
AP0003474	7.397	9.783	6.21	4.534	4.015	13.294	8.617
AP0004312	0	0	0.086	0	0	1.34	0
AP0004875	2.833	1.21	2.741	1.356	0.75	0.463	1.158
AP0005699	0	0.163	0	0.911	1.528	0	0.164
AP0005801	2.193	4.25	2.041	0.934	3.051	1.436	3.175
AP0006954	0	0	0	3.19	3.401	0.042	0.081
AP0006956	0	0	0	3.35	2.125	0.121	0
AP0007057	0	0	0	0.502	1.09	0	0
AP0007214	74.2	77.736	77.359	55.399	70.934	54.212	77.497
AP0008662	0.242	0.341	0.44	0.826	1.03	0.356	0.53
AP0008926	0.013	0.009	0.011	2.695	1.223	0.02	0.018
AP0009361	5.462	4.649	3.226	2.911	2.332	5.161	3.716
AP0010628	1.715	1.601	1.535	2.709	2.341	1.8	1.793
AP0014697	0.552	0.57	0.377	1.351	1.55	0.816	0.192
AP0014699	0.865	1.174	1.104	2.077	1.799	0.884	1.144
AP0016012	0	0	0	3.027	0.774	0	0
AP00027565	21.235	17.929	20.961	41.383	40.959	13.491	16.815
AP00030412	48.263	41.87	49.429	63.922	68.557	47.667	58.314
AP0039006	0.283	0.166	0.131	4.626	4.428	0.126	0.11
AP0062222	0.29	0.16	0.111	1.632	0.837	0.406	0.405
AP0066216	1.774	5.1	2.771	1.765	2.27	6.393	5.692
AP00150510	4.089	6.532	4.756	1.771	1.493	1.564	2.26
AP00341911	19.647	35.74	23.751	43.399	47.426	38.406	28.927
AP000350.10	252.522	284.221	247.421	254.423	181.297	388.767	340.066
AP000553.4	0.527	0.496	0.404	0.989	1.157	1.237	0.298
AP000646.1	2.316	0.989	1.619	2.264	2.431	2.354	2.108
AP000812.5	0.165	0.157	0.317	1.771	1.891	0.493	0.422
AP1AR	10.81	7.905	11.432	10.901	11.283	13.188	12.456
AP1B1	48.421	43.726	31.605	15.031	16.509	10.559	31.985
AP1G1	33.732	24.479	33.939	19.953	22.097	23.52	26.472
AP1G2	17.312	20.283	15.396	0	0	26.392	29.645
AP1M1	25.645	24.713	31.711	13.471	12.217	15.044	23.195
AP1M2	10.681	19.493	13.355	8.15	5.564	2.882	2.861
AP1S1	59.404	61.921	65.156	34.106	34.551	27.683	33.657
AP1S2	2.268	1.653	2.397	12.531	16.372	1.594	1.631
AP1S3	4.032	2.157	4.059	7.343	6.437	1.159	1.327
AP2A1	29.361	37.035	35.163	37.548	36.213	24.152	27.606
AP2A2	13.741	15.524	12.753	14.984	14.63	22.85	19.955
AP2B1	28.331	27.042	36.071	74.149	56.485	29.752	32.777
AP2M1	85.633	106.575	101.229	143.18	140.509	60.132	63.807
AP2S1	82.199	79.801	80.533	101.55	86.717	45.996	73.398
AP3B1	16.228	14.609	15.564	10.762	10.529	13.885	13.803
AP3D1	42.371	40.524	46.848	48.621	45.754	56.132	42.593
AP3M1	20.476	15.501	14.296	18.705	21.708	13.108	13.266
AP3M2	3.048	2.088	3.729	5.685	7.258	1.389	3.093
AP3S1	17.411	17.287	17.71	47.001	17.616	39.932	33.108
AP3S2	15.704	9.568	18.549	4.406	8.483	15.886	15.316
AP4B1	5.553	5.036	6.887	5.181	6.178	4.487	5.164
AP4E1	3.667	2.601	3.09	3.787	3.382	2.978	3.109
AP4M1	6.987	8.316	9.659	6.761	9.536	6.822	5.924
AP4S1	0.795	0.561	0.717	1.118	1.199	1.127	1.221
AP5B1	7.938	8.444	9.534	4.389	3.496	5.59	6.055
AP5M1	3.756	2.806	3.482	1.889	3.278	3.333	3.164
AP5S1	4.725	4.287	5.059	6.375	5.524	4.407	5.103
AP5Z1	16.643	28.788	13.262	16.794	14.394	13.626	9.69
APAF1	4.337	2.977	3.811	4.046	5.045	3.165	3.788
APBA1	0.159	0.715	1.308	0.001	0.018	1.29	1.206
APBA3	4.317	4.283	4.539	4.869	4.525	5.428	5.181
APBB1	3.033	4.151	3.318	3.38	5.929	2.27	2.872
APBB2	0.397	0.276	0.591	27.157	15.181	1.07	0.728
APBB3	3.04	4.879	2.222	5.605	5.322	9.263	8.186
APBB1IP	0.098	0.073	0.162	29.131	23.053	0.499	0.12
APC	2.182	1.146	2.062	3.801	2.339	2.374	3.058
APCDD1L	0	0	0	2.445	2.977	0	0
APCDD1L-DT	0.014	0.026	0.017	19.638	15.316	0.04	0.024
APEH	35.581	44.889	38.508	33.262	37.503	17.69	43.732
APEX1	173.784	166.884	186.283	138.623	140.514	171.247	184.498
APEX2	19.208	12.116	18.96	10.374	10.268	13.81	14.86
APH1A	38.165	46.456	42.045	58.378	58.578	38.741	41.701
APH1B	1.983	2.218	3.202	2.583	3.049	2.117	1.566
API5	38.746	38.332	43.895	28.192	33.933	25.142	30.899
API5P1	1.038	0.201	0.425	0.246	0.375	0.273	0.168
APIP	35.694	35.105	38.819	21.339	23.375	27.362	8.997
APLP1	0.544	0.597	0.825	2.051	6.542	0.685	0.375
APLP2	85.038	103.552	76.195	84.484	76.908	81.584	109.731
APMAP	73.352	81.965	80.66	69.725	68.812	63.397	59.883
APOA1	171.285	197.359	173.53	0	0.034	470.22	530.419
APOA2	1740.41	2296.6	1782.15	0	0	2575.75	1966.49
APOA4	31.059	52.355	36.307	0	0	316.115	92.155
APOA5	1.769	1.087	1.271	0	0	7.995	5.447
APOB	388.757	240.343	370.948	0	0	290.696	309.886
APOBEC3B	5.407	4.358	4.664	0.282	0.269	1.42	1.01
APOBEC3C	0.221	0.248	0.185	35.143	36.114	4.385	3.99
APOBEC3D	0.173	0.233	0.133	3.647	5.131	0.165	0.149
APOBEC3F	0.51	0.981	0.777	6.005	5.83	0.249	0.388
APOBEC3G	0.062	0.004	0.047	10.863	12.948	0	0.064
APOC1	137.844	163.251	135.708	4.24	5.024	143.296	205.283
APOC2	107.294	127.984	111.668	0	0	150.238	174.217
APOC3	40.365	45.674	37.311	0	0	192.765	101.057
APOC1P1	0.918	1.002	0.884	0.014	0.036	0.859	1.123
APOC4-APOC2	110.178	135.401	114.188	0	0	147.827	182.017
APOE	119.696	189.645	129.519	0.209	0.662	269.725	255.978
APOH	76.74	75.015	82.866	0	0.072	73.81	67.111
APOL1	1.365	1.857	1.433	29.689	30.27	0.709	0.721
APOL2	13.023	20.089	17.484	24.407	24.603	14.378	6.822
APOL3	0	0	0.001	0.923	1.336	0.004	0
APOL6	3.917	2.775	4.292	3.727	5.347	9.335	4.126
APOLD1	1.761	1.966	1.963	3.11	3.064	1.364	1.531
APOM	45.507	48.874	41.278	0.817	0.921	52.299	51.051
APOO	11.521	10.868	10.271	13.047	12.892	5.258	8.66
APOOL	6.545	3.888	6.6	5.624	5.437	6.721	6.469
APOPT1	12.77	9.161	5.152	6.096	8.992	6.778	3.928
APP	94.313	52.536	39.687	85.592	183.797	133.33	55.208
APPBP2	5.128	4.126	4.462	8.224	7.339	5.53	3.821
APPL1	10.791	6.72	9.389	9.015	11.168	7.021	10.461
APPL2	7.055	7.437	7.524	11.127	10.978	11.424	9.321
APRT	69.916	86.164	80.245	72.88	74.677	66.26	65.361
APTR	11.847	11.661	12.916	4.631	6.299	17.141	8.594
APTX	9.548	7.134	6.857	6.338	5.983	4.241	4.929
AQP3	18.026	33.067	16.587	0	0	7.986	3.189
AQP7	0.551	0.883	0.915	0	0.019	1.234	0.476
AQP10	0.088	0.182	0.142	0	0	2.128	1.288
AQP11	1.526	0.916	1.33	2.005	1.511	1.848	1.515
AQR	9.491	6.031	8.034	4.959	6.247	6.042	7.509
AR	1.806	0.135	1.415	0	0	0.333	0.585
ARAF	21.101	22.373	20.222	21.705	19.095	23.514	23.102
ARAP1	12.87	17.268	14.845	18.672	26.972	22.733	23.106
ARAP3	1.059	1.447	1.101	0	0	0.204	0.656
ARCN1	54.882	52.546	51.738	62.361	73.775	64.615	52.793
AREG	4.097	9.714	3.382	3.266	4.274	14.414	4.344
AREL1	7.482	6.136	7.349	8.152	6.868	5.834	8.77
ARF1	55.046	209.794	54.453	51.947	100.401	112.938	82.008
ARF3	31.988	37.505	35.877	20.676	31.081	24.271	28.373
ARF4	85.398	80.782	87.631	63.84	65.38	85.366	74.814
ARF5	75.771	83.659	73.387	38.811	42.176	78.249	61.831
ARF6	16.653	15.132	18.168	42.162	38.269	15.294	16.459
ARFGAP1	34.102	37.446	31.93	27.425	26.234	45.018	42.869
ARFGAP2	27.86	30.958	31.354	18.226	23.703	24.488	27.998
ARFGAP3	13.556	16.388	12.649	17.21	16.865	37.013	14.878
ARFGEF1	5.178	3.073	4.08	7.601	8.279	6.232	5.132
ARFGEF2	25.213	15.657	22.049	26.443	26.821	26.798	20.525
ARFGEF3	10.491	6.687	8.65	1.346	1.108	19.915	9.029
ARFIP1	11.083	5.899	11.525	11.406	10.287	8.031	3.256
ARFIP2	27.74	29.169	28.336	25.97	27.7	27.966	27.829
ARFRP1	14.262	10.438	11.867	5.931	5.079	19.641	15.854
ARG1	2.522	1.66	2.677	0	0	3.729	10.725
ARG2	12.057	14.773	13.027	15.033	16.133	68.677	21.58
ARGLU1	26.199	20.52	22.702	18.102	18.5	13.752	23.662
ARHGAP1	20.945	18.83	26.207	39.222	24.192	22.732	23.55
ARHGAP4	6.343	6.717	6.97	7.614	7.259	4.43	5.052
ARHGAP5	19.496	14.042	16.125	8.119	11.33	21.955	18.663
ARHGAP10	4.463	3.555	4.498	14.003	13.441	3.004	1.801
ARHGAP12	11.386	7.802	10.223	17.887	17.564	10.087	9.453
ARHGAP17	14.415	6.712	19.47	32.664	15.246	5.023	18.963
ARHGAP18	8.322	7.858	8.872	13.432	15.405	10.923	15.501
ARHGAP19	5.646	4.849	5.818	4.619	4.691	2.475	4.962
ARHGAP21	3.267	2.668	6.833	8.733	9.188	3.149	3.818
ARHGAP22	0	0	0.085	7.779	6.72	0	0
ARHGAP23	0.001	0.001	0.001	6.609	3.913	0.006	0.004
ARHGAP24	0.001	0.022	0.002	5.438	6.235	0.019	0.004
ARHGAP26	5.089	5.68	5.777	5.948	6.045	4.958	8.064
ARHGAP27	3.619	4.181	5.172	2.976	2.448	3.258	4.933
ARHGAP28	0	0	0	2.872	2.196	0	0
ARHGAP29	4.403	3.291	3.654	25.854	25.305	3.682	4.168
ARHGAP31	0.001	0	0.002	1.701	1.63	0.001	0
ARHGAP32	3.212	3.05	3.253	5.31	7.004	6.033	5.845
ARHGAP33	4.64	6.011	3.775	2.597	3.771	4.518	8.805
ARHGAP35	16.852	19.061	16.42	36.894	26.598	29.404	31.896
ARHGAP39	1.046	0.885	1.387	3.031	2.622	1.82	1.994
ARHGAP40	0.014	0	0	2.33	1.712	0	0
ARHGAP42	4.111	1.508	3.819	0.1	0.126	1.346	1.555
ARHGAP45	3.453	4.544	3.847	0.03	0.199	3.747	7.54
ARHGAP11A	11.582	6.074	9.982	8.836	10.732	3.716	8.491
ARHGAP11B	1.806	0.818	1.2	1.312	1.88	0.564	1.855
ARHGAP19-SLIT1	2.56	1.418	2.261	2.044	2.087	0.891	2.017
ARHGAP27P1-BPTFP1-KPNA2P3	4.01	4.694	2.619	3.632	3.53	3.927	3.035
ARHGAP31-AS1	0	0	0	1.009	0.764	0	0
ARHGAP5-AS1	0.955	1.689	1.674	1.505	1.817	1.442	1.523
ARHGAP8/PRR5-ARHGAP8	3.429	3.442	3.242	0	0.1	2.498	2.585
ARHGDIA	162.876	204.994	195.889	203.649	183.702	83.299	151.712
ARHGDIB	0.02	0.02	0.023	1.752	4.968	0.021	0.013
ARHGEF1	15.287	19.335	15.997	21.373	27.627	13.419	42.977
ARHGEF2	18.168	18.478	15.976	52.411	31.624	36.143	36.523
ARHGEF3	3.69	3.69	3.784	0.629	1.604	1.585	3.601
ARHGEF5	0	0	0.002	3.462	3.819	0	0
ARHGEF7	7.963	9.246	8.364	7.029	5.313	4.753	9.249
ARHGEF9	0.759	0.234	0.963	0.633	1.571	0.836	0.477
ARHGEF10	0.002	0	0.003	5.291	6.849	0.018	0.005
ARHGEF11	10.136	10.122	9.867	10.318	8.629	10.229	11.815
ARHGEF12	10.874	9.765	11.978	23.941	25.645	13.434	14.077
ARHGEF16	11.494	15.599	13.159	0.026	0.04	18.214	30.687
ARHGEF17	2.182	2.457	1.971	6.522	6.783	5.432	5.202
ARHGEF18	11.342	12.313	10.708	20.982	23.169	14.975	13.279
ARHGEF19	1.706	1.852	2.059	0.852	1.204	0.991	0.833
ARHGEF25	0.629	1.112	0.376	0.05	0.486	0.696	0.693
ARHGEF26	2.53	1.527	2.239	0.61	0.812	1.142	1.614
ARHGEF28	6.674	9.197	7.744	18.545	16.409	6.57	6.952
ARHGEF35	0	0.008	0.006	2.623	2.892	0	0
ARHGEF39	7.149	4.212	4.553	1.951	2.875	1.446	4.124
ARHGEF40	9.226	10.199	8.859	10.599	11.357	8.749	13.034
ARHGEF10L	12.226	12.92	11.587	2.262	2.221	11.355	16.339
ARHGEF34P	0	0.004	0.003	2.216	2.757	0	0
ARID2	5.265	3.124	4.24	3.521	3.971	3.998	4.036
ARID1A	14.468	12.598	11.907	21.503	16.762	11.839	18.329
ARID1B	9.267	10.894	5.663	7.457	6.056	8.891	11.376
ARID3A	51.953	53.157	52.325	3.954	3.088	40.3	60.641
ARID3B	8.754	10.558	7.547	3.868	3.294	7.593	9.343
ARID4A	2.61	1.502	1.92	1.582	1.804	2.773	3.354
ARID4B	9.416	7.683	8.888	7.897	7.358	8.546	7.722
ARID5A	3.126	4.851	3.504	1.801	2.604	1.5	1.643
ARID5B	5.397	3.967	4.956	3.491	2.924	5.459	5.1
ARIH1	6.46	5.744	6.1	2.71	3.162	9.119	9.439
ARIH2	19.001	24.08	28.316	19	20.876	14.431	23.336
ARL1	18.849	17.552	19.176	26.696	25.248	34.34	21.626
ARL2	54.47	53.619	50.609	66.064	73.599	30.581	45.772
ARL3	3.022	3.041	3.197	11.045	10.323	2.854	2.755
ARL6	0.645	0.204	0.736	1.176	1.407	0.455	0.172
ARL10	1.182	1.36	1.346	4.047	3.602	2.21	2.188
ARL15	4.295	3.245	2.942	2.307	1.838	2.44	1.881
ARL16	7.219	9.187	9.673	14.152	14.971	6.733	8.151
ARL13B	7.474	3.413	7.123	5.728	6.141	3.851	3.945
ARL14EP	3.874	4.093	5.732	7.403	10.066	4.942	4.752
ARL17A/ARL17B	1.58	1.388	1.129	0.996	1.713	1.736	1.171
ARL2-SNX15	27.173	31.486	30.835	26.97	30.557	25.533	34.442
ARL2BP	27.583	24.412	30.134	34.757	34.064	35.612	28.87
ARL4A	16.841	13.93	15.769	11.408	12.363	8.626	10.262
ARL4C	2.838	2.129	2.3	38.514	47.046	1	0.514
ARL4D	5.07	6.868	7.225	4.501	3.094	4.464	4.745
ARL5A	9.586	7.038	11.3	5.472	6.64	4.478	8.473
ARL5B	15.13	10.805	12.722	7.082	7.216	16.639	12.877
ARL6IP1	71.331	60.544	72.655	54.02	63.554	62.727	72.324
ARL6IP4	33.302	43.848	36.414	51.07	50.799	47.597	59.005
ARL6IP5	14.693	13.512	15.562	21.322	25.437	5.533	10.218
ARL6IP6	5.048	3.352	3.824	6.908	10.58	3.236	7.061
ARL8A	9.007	8.706	8.562	11.673	8.983	6.833	8.374
ARL8B	28.971	23.4	26.989	26.991	31.196	20.333	21.786
ARLNC1	0.029	0.014	0.015	0.178	1.18	0.206	0.011
ARMC1	8.169	5.84	8.727	10.593	12.701	6.345	6.689
ARMC5	2.828	3.025	2.556	3.192	2.778	4.011	3.996
ARMC6	27.311	24.738	19.788	16.126	18.272	12.34	15.698
ARMC7	5.801	5.29	5.336	5.779	5.474	3.722	5.573
ARMC8	6.85	6.758	8.969	6.479	5.37	5.167	4.768
ARMC9	0.283	0.193	0.37	17.372	12.889	0.005	0.052
ARMC10	6.248	8.268	8.86	8.356	11.885	12.059	11.913
ARMC10P1	0.84	0.739	3.474	0.943	0.817	1.04	1.254
ARMCX1	0	0.022	0	14.656	19.478	0	0
ARMCX3	18.887	21.044	19.164	19.738	18.267	34.783	14.592
ARMCX4	0	0.001	0.001	0.999	1.426	0.002	0
ARMCX5	5.329	6.261	7.984	2.429	3.755	9.834	9.9
ARMCX6	8.915	12.836	9.118	13.452	13.569	8.164	4.088
ARMCX5-GPRASP2/GPRASP2	1.965	1.323	1.359	1.527	2.377	1.821	0.263
ARMCX7P	6.634	10.582	6.309	10.526	10.451	7.016	3.214
ARMH1	0.196	0.072	0.038	1.168	0.658	1.212	0.305
ARMH3	6.352	6.178	6.352	6.366	6.964	5.363	6.142
ARMT1	45.487	40.953	55.792	15.143	11.896	27.911	24.661
ARNT	7.605	8.489	7.838	13.229	12.302	9.492	8.103
ARNTL	3.47	3.433	6.173	6.157	6.542	1.654	1.539
ARNTL2	6.781	3.726	4.496	14.056	14.292	1.879	3.758
ARPC2	73.04	109.615	73.177	148.948	195.097	85.29	80.62
ARPC3	130.854	142.696	137.048	140.489	155.184	144.147	108.459
ARPC4	41.466	48.157	43.034	19.956	16.826	25.985	39.843
ARPC5	10.18	10.651	13.093	23.298	17.432	9.113	11.316
ARPC1A	108.712	116.83	110.723	55.36	72.331	92.067	86.434
ARPC1B	62.992	81.81	82.097	52.626	129.65	88.917	73.048
ARPC3P1	1.658	1.075	0.866	0.849	1.055	0.559	0.811
ARPC4-TTLL3	18.36	19.056	19.243	14.434	13.566	16.672	17.607
ARPC5L	31.216	50.09	37.193	13.812	13.256	20.884	26.733
ARPIN/C15orf38-AP3S2	10.28	22.083	9.145	8.437	7.283	7.581	8.161
ARPP19	35.877	29.389	29.89	24.672	26.161	34.108	27.457
ARRB1	4.24	6.384	7.143	0.143	0.484	4.295	5.235
ARRB2	13.727	15.247	14.617	17.904	15.652	17.882	14.26
ARRDC1	10.931	9.996	9.778	5.456	5.473	8.159	11.302
ARRDC2	4.604	6.689	4.131	1.906	1.717	2.123	2.853
ARRDC3	6.33	4.041	7.407	5.758	6.822	6.75	5.303
ARRDC4	4.523	3.362	5.359	0.426	0.308	0.539	0.601
ARRDC1-AS1	7.32	8.628	7.559	7.246	8.428	9.596	9.475
ARSA	3.576	7.027	5.082	10.536	9.137	5.411	3.689
ARSB	12.62	12.499	12.941	5.475	5.563	6.321	7.222
ARSD	1.075	0.98	0.917	5.168	5.162	3.654	1.933
ARSE	13.048	13.869	13.852	11.932	13.234	14.158	15.406
ARSG	0.831	0.551	0.165	1.312	1.045	0.701	0.132
ARSJ	2	1.09	0.943	2.592	3.518	2.781	1.212
ARSK	2.195	2.698	3.203	5.416	5.672	3.795	3.208
ARV1	7.607	5.297	7.603	10.8	12.33	2.682	5.371
ARVCF	2.795	3.568	2.182	1.501	1.378	10.924	3.916
AS3MT	7.3	6.953	7.79	0.088	0.039	4.649	8.157
ASAH1	25.37	21.428	20.112	42.234	40.27	20.554	18.963
ASAH2	0.917	0.599	1.061	0.519	0.554	0.876	0.558
ASAH2B	1.288	1.238	1.688	0.962	1.169	1.256	0.863
ASAP1	17.861	17.517	17.142	13.882	13.525	15.142	14.068
ASAP2	12.418	9.125	11.636	19.992	17.713	5.487	8.153
ASAP3	6.33	9.293	5.648	2.759	3.079	6.172	6.747
ASB1	6.592	5.6	4.507	5.973	6.493	6.487	6.722
ASB4	2.746	4.013	3.328	0	0	0.369	1.193
ASB5	0	0	0	5.843	7.351	0	0
ASB6	6.653	7.102	6.665	3.883	3.821	3.077	4.271
ASB7	6.537	5.672	5.946	1.897	3.059	7.407	6.771
ASB8	5.375	7.136	5.173	8.81	6.628	6.578	5.042
ASB9	4.065	4.355	3.592	1.558	3.176	3.746	5.554
ASB13	6.319	5.786	5.245	5.818	4.821	6.29	5.696
ASB16-AS1	1.422	1.837	1.631	2.778	3.171	1.941	1.415
ASB3/GPR75-ASB3	5.191	4.832	6.107	4.536	5.43	5.068	4.747
ASCC1	11.12	10.72	13.615	13.307	10.661	11.855	14.715
ASCC2	30.033	35.426	31.384	26.059	19.454	33.238	33.085
ASCC3	15.699	10.367	13.618	9.945	9.262	10.77	12.057
ASF1A	19.412	16.787	21.159	7.628	7.506	9.022	13.284
ASF1B	40.358	29.42	39.962	7.347	12.362	6.236	18.106
ASGR1	46.893	54.14	56.366	0.199	0.042	98.698	134.014
ASGR2	93.412	101.3	102.52	0	0.019	135.803	144.989
ASH1L	7.012	4.552	6.048	5.697	5.522	6.634	5.956
ASH1L-AS1	0.888	0.573	0.968	1.166	1.361	0.558	0.776
ASH2L	10.709	8.283	11.151	6.254	8.98	7.283	9.565
ASIC1	0.457	0.51	0.349	1.033	1.412	0.21	0.271
ASIC3	0.164	0.899	0.274	1.085	1.347	0.772	0.847
ASL	53.582	75.853	71.984	22.441	23.516	76.383	74.156
ASLP1	2.493	2.631	1.661	1.509	1.724	4.652	2.163
ASMTL	4.874	7.011	5.347	7.325	7.389	5.866	6.156
ASMTL-AS1	4.172	5.517	3.628	10.058	11.054	7.251	4.392
ASNA1	42.034	45.54	40.837	57.249	58.282	22.546	20.191
ASNS	37.951	42.32	31.639	57.42	49.879	113.133	89.059
ASNSD1	23.038	20.408	25.023	17.485	19.434	14.783	17.359
ASNSP1	0.091	0.639	0.697	2.356	2.21	1.984	1.047
ASPH	42.144	13.466	11.605	7.232	29.666	23.103	14.519
ASPHD1	1.328	4.273	2.474	0.382	1.376	3.465	1.767
ASPM	12.256	6.006	9.096	6.687	8.583	4.271	10.338
ASPSCR1	7.605	7.125	10.066	11.188	11.378	9.594	11.407
ASRGL1	24.948	11.614	15.359	3.71	5.952	6.175	10.521
ASS1	42.423	62.689	48.083	0	0	62.56	77.812
ASTE1	3.922	3.332	4.007	2.186	2.12	4.067	2.222
ASXL1	17.375	19.157	16.787	40.065	36.688	14.359	15.781
ASXL2	5.628	3.056	4.207	6.796	6.68	2.523	3.108
ATAD1	11.637	11.107	10.586	10.913	10.677	10.176	12.253
ATAD2	26.086	13.819	21.579	9.573	14.271	10.308	17.642
ATAD5	3.426	1.497	3.093	1.445	2.806	0.949	2.647
ATAD2B	2.748	2.414	2.838	1.059	1.317	1.519	2.552
ATAD3A	27.383	32.717	34.735	22.525	26.834	16.063	23.867
ATAD3B	33.81	36.687	40.443	18.178	20.996	12.697	24.783
ATAT1	6.533	5.35	6.286	2.853	3.413	3.884	6.053
ATE1	13.651	9.465	11.759	7.086	7.228	13.633	15.402
ATF1	5.923	6.57	7.239	9.65	8.306	8.411	9.184
ATF2	23.305	11.085	21.228	10.521	12.627	18.487	21.371
ATF3	4.842	17.441	5.655	18.197	18.636	28.433	3.58
ATF4	214.682	242.45	233.498	469.23	283.228	246.521	197.269
ATF5	7.754	9.917	8.878	10.857	12.145	80.704	21.256
ATF6	4.946	5.414	5.799	8.728	8.421	9.647	4.776
ATF7	6.335	10.426	6.798	10.593	8.979	10.194	6.973
ATF4P3	7.049	6.087	5.078	13.952	6.493	7.529	6.403
ATF4P4	1.301	1.074	0.658	2.102	0.975	1.672	1.211
ATF6B	15.838	21.528	18.79	25.033	23.721	15.584	18.338
ATF7IP	5.761	6.22	19.569	6.118	6.857	13.66	3.279
ATF7IP2	8.707	4.879	5.613	1.343	2.502	7.849	3.236
ATG3	33.122	31.294	33.775	26.004	22.542	18.014	20.06
ATG5	10.401	9.674	10.559	10.389	8.99	8.191	10.415
ATG7	1.769	2.726	2.809	6.759	6.195	2.47	3.037
ATG10	1.665	1.288	2.133	8.368	6.466	0.596	0.307
ATG12	12.531	11.068	12.244	17.601	17.784	14.961	11.497
ATG13	14.888	24.258	19.95	15.791	22.799	26.271	20.007
ATG14	2.81	3.708	2.403	3.803	3.495	3.046	2.985
ATG101	18.559	20.413	19.757	30.699	23.654	16.229	18.233
ATG16L1	10.548	12.272	12.686	8.749	13.545	3.626	7.848
ATG16L2	1.976	2.452	1.947	3.905	5.525	4.451	4.817
ATG2A	8.093	12.972	8.691	4.848	6.738	8.13	7.287
ATG2B	3.835	1.96	2.946	2.133	2.225	4.092	4.024
ATG4A	8.775	11.333	10.054	4.19	3.9	7.226	4.377
ATG4B	25.688	43.265	34.839	24.607	21.783	28.805	26.603
ATG4C	2.169	2.365	2.504	2.645	4.007	1.445	1.35
ATG4D	8.515	10.7	7.848	4.391	4.119	9.325	9.325
ATG9A	28.813	29.225	30.372	25.242	25.289	23.003	27.544
ATIC	64.108	99.875	103.597	102.499	126.534	58.455	77.03
ATL2	22.804	9.808	18.532	8.473	11.316	18.466	10.888
ATL3	9.31	8.436	6.695	12.47	21.66	7.66	6.334
ATM	6.036	4.547	5.881	8.332	9.208	8.774	9.925
ATMIN	14.595	13.839	16.614	14.368	14.919	17.24	14.187
ATN1	19.937	24.832	23.33	28.811	35.38	14.862	16.649
ATOX1	34.226	38.468	37.817	59.841	58.033	32.04	39.281
ATP23	0.06	0.057	0.548	3.77	3.533	0.037	0.211
ATP10A	0	0	0	4.787	2.927	0	0
ATP10D	2.743	1.665	2.941	2.658	2.268	0.329	3.037
ATP11A	47.316	14.629	17.022	8.703	4.229	14.605	18.755
ATP11B	11.228	7.798	11.536	9.987	8.658	13.064	6.833
ATP11C	14.148	10.307	8.059	4.782	8.128	10.753	7.5
ATP13A1	20.897	25.569	18.698	10.608	12.088	16.867	19.251
ATP13A2	12.067	13.78	12.018	25.426	20.914	7.902	8.812
ATP13A3	50.896	33.348	45.515	37.666	29.238	32.591	23.329
ATP1A1	245.478	266.98	243.287	119.239	143.928	277.653	268.23
ATP1B1	87.987	87.687	85.323	44.948	46.511	169.294	81.444
ATP1B3	50.452	54.514	57.285	8.489	58.464	25.224	20.697
ATP2A1	0.326	0.536	0.178	1.356	1.695	0.335	0.398
ATP2A2	59.349	50.094	51.598	50.536	52.752	54.611	66.364
ATP2A1-AS1	2.078	1.334	1.585	0.094	0	0.888	1.955
ATP2B1	19.322	11.034	20.456	7.736	8.318	19.1	16.239
ATP2B2	3.594	2.977	3.685	0	0.007	3.704	6.09
ATP2B4	1.818	1.411	1.752	29.091	31.595	1.863	0.833
ATP2C1	31.514	26.648	33.253	18.683	20.334	24.882	22.767
ATP2C2-AS1	0.002	0.032	0.027	1.341	1.63	0	0
ATP5F1A	61.105	57.545	63.64	209.335	132.141	45.363	63.01
ATP5F1B	426.468	437.793	445.06	309.247	356.145	382.316	508.125
ATP5F1C	148.021	127.716	144.243	69.702	73.133	110.651	137.19
ATP5F1CP1	1.477	0.658	0.421	0.416	0.272	0.141	0.872
ATP5F1D	62.198	47.303	63.221	36.027	30.913	33.334	51.604
ATP5F1E	37.4	44.255	42.594	31.272	27.45	27.622	36.633
ATP5F1EP2	4.71	1.799	2.756	2.305	0.967	2.105	1.244
ATP5IF1	94.15	99.105	97.342	52.54	52.291	60.833	80.784
ATP5MC1	129.897	118.28	141.782	55.033	35.879	44.292	97.913
ATP5MC2	79.688	71.677	80.911	95.921	82.536	124.446	137.142
ATP5MC3	55.352	56.082	53.555	11.097	17.015	31.178	56.502
ATP5MD	130.791	137.206	139.771	82.683	84.462	95.984	113.714
ATP5MDP1	1.926	1.057	2.885	0.646	0.669	0.792	1.931
ATP5ME	76.841	53.634	80.802	170.971	170.563	86.465	116.662
ATP5MF	168.764	154.663	228.034	60.197	67.945	71.884	127.282
ATP5MF-PTCD1	27.845	30.149	28.682	10.132	13.273	17.077	21.24
ATP5MG	52.349	49.399	51.363	48.01	55.182	44.766	51.437
ATP5MPL	44.28	54.791	46.469	23.681	23.47	34.717	32.97
ATP5PB	109.57	110.253	86.252	80.963	64.947	67.539	70.702
ATP5PD	123.499	118.482	121.474	119.567	122.637	110.905	131.977
ATP5PDP4	1.302	0.79	0.945	1.016	1.132	0.467	0.879
ATP5PF	57.718	61.523	55.563	56.031	68.625	45.711	57.478
ATP5PO	49.833	44.647	46.941	74.526	56.821	56.258	77.459
ATP5S	2.14	0.991	2.058	4.346	3.273	3.591	2.135
ATP6AP1	79.21	83.464	81.311	82.245	64.69	83.788	81.44
ATP6AP2	30.944	18.39	42.22	25.36	19.786	33.207	24.521
ATP6AP1L	0.036	0.032	0.046	1.63	1.29	0.555	0.387
ATP6C	40.287	41.937	41.782	73.226	68.683	31.469	30.927
ATP6V0A1	20.943	35.043	25.566	31.514	18.992	26.463	18.924
ATP6V0A2	3.495	2.355	2.216	4.311	4.188	2.366	3.895
ATP6V0B	29.479	79.553	28.811	67.646	57.893	51.993	23.154
ATP6V0C	116.317	134.354	124.849	150.513	134.582	90.267	93.897
ATP6V0D1	67.497	65.926	113.121	40.374	44.943	39.902	35.845
ATP6V0D2	0.003	0.005	0.009	0.149	1.96	0.025	0.006
ATP6V0E1	47.253	53.083	51.911	61.086	60.85	46.118	36.624
ATP6V0E2	0.03	0.032	0.038	15.147	16.717	0	0.007
ATP6V1A	26.588	19.862	23.471	12.246	11.742	16.957	17.157
ATP6V1B2	24.851	26.542	26.445	24.054	24.912	16.629	18.227
ATP6V1B1-AS1	0.042	0.042	0	0.626	1.212	0.256	0
ATP6V1C1	11.374	10.496	10.663	15.437	15.836	6.443	6.365
ATP6V1D	14.322	12.611	14.435	14.112	19.766	12.237	14.19
ATP6V1E1	106.126	110.756	100.246	84.618	85.661	67.017	65.592
ATP6V1E2	0.695	1.202	0.841	2.722	2.506	0.848	0.56
ATP6V1F	71.47	96.287	83.899	67.512	77.042	63.676	65.429
ATP6V1G1	66.274	73.488	75.995	39.666	31.632	42.798	50.557
ATP6V1G2-DDX39B	37.947	36.848	37.688	26.368	27.497	20.16	30.088
ATP6V1H	14.29	18.262	14.884	15.704	14.743	7.236	7.322
ATP7A	4.609	2.959	2.752	3.424	3.081	2.341	3.057
ATP7B	6.527	6.835	7.515	2.922	3.013	6.849	8.385
ATP8B1	5.4	3.618	4.852	40.016	26.522	7.218	6.237
ATP8B2	4.318	5.182	4.038	9.957	9.951	5.734	4.922
ATP9A	11.879	7.196	11.417	1.547	3.547	16.28	16.131
ATP9B	2.426	3.99	4.256	3.868	5.343	4.807	3.645
ATPAF1	10.964	11.633	14.446	9.375	9.682	8.646	14.125
ATPAF2	16.496	18.902	13.131	7.335	5.555	21.79	15.169
ATR	5.549	3.641	4.702	5.42	5.394	3.12	3.859
ATRAID	78.909	78.789	85.237	66.093	66.535	40.535	72.61
ATRIP	2.872	2.765	3.023	1.622	2.094	1.167	2.4
ATRN	25.789	21.147	22.849	20.867	18.918	36.471	22.802
ATRNL1	0.003	0.001	0.001	1.749	1.936	0	0
ATRX	11.85	6.08	9.341	14.357	13.726	11.257	10.654
ATXN1	2.839	2.935	2.684	2.561	11.473	3.316	2.021
ATXN2	7.73	8.858	7.77	18.793	18.187	7.68	7.302
ATXN3	3.091	0.84	0.815	2.752	2.039	2.185	1.832
ATXN7	8.458	3.624	5.113	5.033	3.109	5.583	6.053
ATXN10	29.046	29.878	14.624	24.088	20.749	25.139	24.513
ATXN1L	11.072	11.701	11.353	5.894	5.239	11.197	12.128
ATXN2L	61.97	65.201	61.408	79.652	85.138	75.87	86.683
ATXN7L1	3.039	2.61	1.505	0.914	1.942	1.833	2.668
ATXN7L2	3.313	4.766	3.125	1.856	1.583	2.754	1.834
ATXN7L3	22.224	23.481	23.523	15.688	15.092	23.022	25.833
ATXN7L3B	11.661	11.383	12.05	8.031	7.592	15.325	12.339
AUH	4.425	15.542	16.459	1.894	1.807	14.416	20.732
AUNIP	4.111	2.473	4.239	3.192	3.703	1.034	3.234
AUP1	85.907	98.23	103.832	67.014	67.266	75.959	72.403
AURKA	73.964	46.977	48.566	42.295	55.941	18.263	50.5
AURKAIP1	60.105	80.273	76.723	87.781	76.409	38.931	67.66
AURKB	59.842	50.126	49.87	40.526	55.435	12.103	34.38
AUTS2	2.497	1.536	2.541	0	0.075	4.272	2.078
AVEN	5.268	5.229	6.308	7.018	5.322	6.383	6.178
AVIL	0.204	0.37	0.359	0.082	0.076	1.49	0.691
AVL9	13.147	8.673	11.02	8.729	7.45	13.361	15.495
AVPI1	13.415	17.115	13.323	9.129	7.173	10.928	16.193
AXIN1	10.691	13.815	12.272	13.573	10.706	20.373	18.57
AXIN2	3.181	3.255	2.45	0.028	0.386	2.198	3.077
AXL	0	0.041	0.009	101.202	113.926	0	0.067
AZGP1	8.479	8.789	10.148	0	0.061	24.106	7.554
AZI2	10.388	9.694	11.353	12.498	10.43	12.576	11.153
AZIN1	24.886	19.574	21.648	20.469	18.029	21.849	19.441
AZIN2	0.008	0.008	0.002	2.469	1.472	0.009	0.02
B2M	125.018	210.975	135.543	131.004	136.284	101.486	100.594
B3GALNT2	6.167	6.218	6.169	6.176	6.872	5.797	5.836
B3GALT1	0.226	0.189	0.404	1.001	0.784	0.462	0.357
B3GALT6	8.803	10.729	10.104	10.812	10.554	10.159	10.854
B3GALT5-AS1	0	0	0	0.898	1.541	0	0
B3GAT3	35.537	44.156	40.876	28.663	30.79	21.166	21.354
B3GLCT	4.296	2.488	4.193	3.514	3.204	1.45	1.49
B3GNT2	9.304	9.9	12.611	7.492	6.944	4.993	6.507
B3GNT3	3.971	6.032	7.915	0	0.279	6.04	7.773
B3GNT5	6.846	4.762	4.465	1.251	2.351	4.316	2.875
B3GNT8	5.898	7.204	6.814	0	0	5.999	9.971
B3GNT9	7.772	7.554	6.238	0.307	0.548	4.027	1.91
B3GNT10	2.012	2.459	1.475	1.685	1.547	1.942	1.933
B3GNTL1	0.312	0.884	1.949	1.786	1.65	2.438	1.683
B4GALNT1	16.872	18.371	16.454	7.893	10.427	1.638	2.648
B4GALT1	15.635	24.469	23.118	36.784	33.458	26.697	21.862
B4GALT2	30.21	27.257	30.755	29.947	26.693	22.979	22.284
B4GALT3	32.752	34.27	28.516	19.75	16.075	28.219	26.006
B4GALT4	23.848	22.021	24.275	5.449	8.076	19.733	12.306
B4GALT5	19.35	11.886	17.438	62.977	62.27	16.36	18.094
B4GALT6	1.567	0.912	1.62	13.073	15.771	2.277	3.358
B4GALT7	6.638	5.604	4.411	13.2	13.454	11.764	8.194
B4GAT1	21.807	21.659	22.146	16.702	23.671	13.521	14.968
B9D1	19.915	20.195	28.241	24.98	30.227	20.125	21.866
B9D2	1.069	1.408	1.623	3.351	2.931	3.354	4.164
BAAT	3.226	5.051	3.34	0.024	0	34.205	9.595
BABAM1	24.639	23.639	32.462	25.562	25.087	18.563	27.399
BABAM2	11.387	13.838	12.979	23.942	17.168	12.896	11.29
BACE1	7.329	4.716	5.308	2.18	3.378	7.368	6.382
BACE1-AS	2.474	3.077	1.606	2.383	2.257	2.855	2.517
BACH1	6.043	5.542	7.317	8.055	6.159	6.627	7.724
BAD	10.595	15.081	11.314	24.029	23.946	9.091	7.171
BAG1	34.224	13.927	16.101	11.355	6.739	7.4	8.316
BAG2	8.885	8.832	9.755	6.989	6.844	3.793	6.248
BAG3	21.851	28.095	23.609	22.63	26.853	11.236	13.886
BAG4	5.81	4.204	6.184	4.247	4.552	4.163	4.7
BAG5	5.79	5.704	5.633	5.198	6.801	6.458	7.331
BAG6	68.619	80.084	62.317	88.849	100.101	73.278	90.492
BAGE2	1.26	0.554	1.08	7.443	7.091	1.525	1.532
BAHCC1	2.462	1.926	1.902	2.898	2.96	1.521	2.158
BAHD1	6.441	8.092	8.306	3.947	4.622	5.028	6.517
BAIAP2	10.56	13.406	9.944	7.861	10.542	6.348	6.774
BAIAP2-DT	1.442	1.54	1.918	5.589	6	2.152	1.183
BAIAP2L1	22.962	23.442	23.961	9.483	11.589	25.748	22.211
BAIAP2L2	34.23	49.406	39.789	0.051	0.07	37.011	44.837
BAK1	13.611	13.94	15.288	7.83	7.397	7.21	7.991
BAMBI	20.855	20.677	21.336	9.372	10.788	30.12	16.093
BANF1	94.249	98.302	129.75	84.022	99.476	49.575	71.21
BANF1P2	0.597	0.348	0.277	0	0	1.626	0.349
BANF1P3	16.736	14.106	13.667	11.665	14.15	7.4	8.218
BANP	2.187	4.191	1.628	4.196	4.686	2.632	2.112
BAP1	25.273	34.545	24.981	19.702	22.054	16.42	28.114
BARD1	3.558	1.353	2.07	2.962	3.387	0.778	2.21
BASP1	0	0	0	156.818	155.125	0	0
BATF2	4.315	4.414	4.903	1.055	2.634	2.297	3.038
BATF3	0.179	0.444	0.944	1.338	3.312	0.495	0.613
BAX	51.406	46.089	50.569	61.978	74.105	21.468	21.143
BAZ1A	19.33	18.441	17.691	6.971	6.838	15.788	13.384
BAZ1B	42.46	32.932	39.334	19.413	28.179	30.253	33.736
BAZ2A	22.125	36.808	25.435	27.049	26.294	23.847	33.562
BAZ2B	8.092	5.776	6.45	3.022	3.605	4.828	5.201
BBC3	0.869	3.996	1.45	3.808	2.754	6.056	2.333
BBIP1	5.628	4.055	3.149	7.563	6.408	5.281	3.81
BBOF1	1.157	0.728	0.715	2.115	1.512	1.176	0.687
BBOX1	0.492	0.215	0.472	0	0	1.543	1.238
BBOX1-AS1	0.818	1.412	0.712	0.001	0	2.05	1.246
BBS1	1.418	1.456	2.494	7.762	5.553	3.57	3.513
BBS2	3.416	2.149	3.884	23.377	18.749	2.748	5.725
BBS4	4.935	2.786	4.624	7.947	4.351	4.242	4.382
BBS5	0.008	0	0.008	2.137	1.696	0.033	0.01
BBS7	1.868	1.264	1.819	6.1	4.795	1.65	2.392
BBS9	0.2	0.166	0.807	2.585	1.912	0.242	0.182
BBS10	1.49	1.559	1.814	4.637	5.051	2.143	1.768
BBS12	0.07	0.042	0.088	0.905	1.13	0.315	0.212
BBX	5.105	2.841	3.753	3.695	6.798	6.61	5.679
BCAM	67.479	84.957	66.134	0.434	1.67	171.612	206.417
BCAP29	5.224	6.288	7.839	9.92	9.93	9.079	4.695
BCAP31	100.852	102.179	99.973	49.51	65.951	77.432	96.591
BCAR1	33.011	38.242	40.666	81.039	79.55	32.566	47.301
BCAR3	10.322	11.23	11.803	31.982	22.445	11.188	12.76
BCAS1	0.725	1.138	0.816	0	0	0.45	2.119
BCAS2	22.884	21.466	23.267	34.684	32.421	21.041	15.849
BCAS3	0.766	1.079	1.838	0.051	1.005	2.208	1.482
BCAS4	0.761	0.593	0.947	3.558	5.033	0.653	0.841
BCAT1	6.473	4.86	5.721	71.733	49.666	14.382	4.801
BCAT2	27.387	27.463	28.392	21.381	21.343	8.802	11.356
BCCIP	58.994	56.259	57.103	53.463	47.781	31.991	39.446
BCDIN3D	1.704	1.316	1.627	1.266	1.08	1.668	1.102
BCDIN3D-AS1	0.215	0.175	0.161	1.167	1.213	0.307	0.184
BCHE	0.013	0	0.015	0.021	1.009	0	0
BCKDHA	13.729	14.459	12.595	15.194	10.003	29.257	53.934
BCKDHB	5.488	3.697	5.667	6.934	7.721	6.974	10.244
BCKDK	14.205	15.189	17.058	56.761	45.831	27.086	25.423
BCL2	0.1	0.052	0.075	2.224	1.68	0	0.045
BCL3	15.622	20.602	16.381	5.631	10.539	19.503	31.649
BCL6	4.836	6.84	4.529	6.058	5.162	6.588	5.703
BCL9	8.288	7.916	8.774	4.829	3.028	4.183	7.362
BCL10	8.272	9.668	9.23	7.083	7.733	11.595	7.586
BCL11A	1.412	1.766	1.242	0.096	0.443	0.528	0.45
BCL2L1	46.103	63.085	63.118	107.379	80.867	72.249	86.163
BCL2L2	11.469	17.065	12.211	11.572	10.52	16.525	16.996
BCL2L11	3.815	2.821	4.574	0.135	0.494	2.118	1.554
BCL2L12	16.804	12.558	15.193	8.933	10.201	4.078	5.428
BCL2L13	10.584	12.302	25.135	26.401	25.243	18.101	18.78
BCL2L14	2.465	2.773	3.691	0	0	2.791	1.497
BCL2L2-PABPN1	68.568	73.611	72.587	69.528	64.599	62.053	74.572
BCL7A	4.414	3.513	6.951	10.577	8.191	3.877	4.883
BCL7B	19.435	31.475	31.177	19.749	24.386	26.65	30.937
BCL7C	6.318	8.033	8.708	18.018	16.666	8.971	9.582
BCL9L	12.289	8.009	12.159	31.834	35.189	16.413	12.334
BCLAF1	33.666	25.069	33.023	27.111	25.607	23.487	27.604
BCLAF3	1.805	1.23	1.28	1.942	1.708	1.933	1.375
BCLAF1P2	7.022	3.745	5.692	4.709	5.024	4.138	5.581
BCO1	0.296	0.379	0.374	1.496	2.034	0.088	0.111
BCOR	8.94	9.423	8.8	2.962	4.61	11.022	10.007
BCORL1	3.516	4.415	3.83	2.113	2.72	2.455	4
BCR	16.78	14.2	15.448	5.001	5.045	4.853	15.523
BCRP3	0.742	0.825	0.559	0.035	0.103	1.819	1.546
BCRP3	0.482	1.329	0.509	0.038	0.072	1.634	2.288
BCS1L	16.608	18.389	19.78	19.645	21.252	11.668	16.748
BCYRN1	12.632	11.765	12.404	7.997	10.343	2.967	5.268
BDH1	0.827	0.584	1.065	0.16	0.043	0.691	0.586
BDH2	4.617	8.797	6.864	1.718	0.985	1.389	4.355
BDNF	0.01	0	0	15.031	11.864	0	0
BDP1	6.417	2.234	3.595	4.202	4.538	3.766	4.536
BECN1	21.225	25.597	25.806	24.242	32.524	24.178	24.425
BEND3	3.598	2.885	3.76	0.673	1.174	2.709	3.216
BEND6	0	0	0	4.951	3.166	0.007	0
BEND7	5.652	3.637	4.647	10.03	4.995	6.835	3.458
BEST1	0.131	0.179	0.054	0.184	0.414	1.281	0.249
BEST3	0	0	0	1.515	1.886	0	0
BET1	9.166	9.406	11.644	5.718	9.304	18.846	13.217
BET1L	20.288	23.128	24.348	18.784	18.552	35.426	28.161
BEX1	74.747	97.798	80.655	0.172	4.511	74.501	56.808
BEX2	2	2.367	1.924	10.326	12.213	20.851	0.891
BEX3	1.644	1.688	1.509	78.3	91.904	0.046	0.144
BEX4	0	0	0	7.473	6.986	0.038	0
BEX5	4.8	5.74	7.985	0	0	42.112	0.445
BFAR	19.42	21.499	22.409	22.026	20.7	25.618	23.812
BFSP1	0.36	0.08	0.537	3.85	5.007	0.018	0.014
BGLAP	0.682	0.864	0.988	0.151	0.452	0.989	1.28
BHLHA15	7.241	6.219	6.753	0.07	0	13.609	6.642
BHLHE40	9.176	15.633	10.084	20.574	16.409	24.28	36.736
BHLHE41	0.364	0.453	0.147	6.509	7.645	0.137	0.061
BICC1	4.209	3.154	4.711	27.515	19.207	6.454	5.34
BICD1	2.628	2.052	3.891	10.659	12.735	4.534	2.788
BICD2	10.39	9.453	17.597	11.954	10.757	7.695	12.409
BICDL1	5.93	6.608	6.479	0	0.029	1.708	2.845
BICRA	1.047	1.468	0.732	0.75	1.336	1.036	1.348
BICRAL	3.123	1.964	2.541	4.812	4.613	2.962	2.901
BID	23.913	20.804	17.834	1.679	4.673	16.772	16.738
BIN1	56.145	64.822	55.587	4.835	5.428	22.941	54.656
BIN3	4.773	5.38	4.684	3.871	2.816	3.958	5.576
BIRC2	10.018	8.579	10.207	11.912	17.101	12.921	11.954
BIRC3	0.051	0.032	0.023	4.905	14.1	0.05	0.114
BIRC5	29.721	20.371	26.079	26.166	34.334	7.5	17.722
BIRC6	13.826	9.626	9.736	9.969	8.928	14.546	9.387
BIRC7	0.359	1.027	0.142	0.07	0.073	14.556	10.8
BIVM	4.784	4.263	4.56	10.124	5.485	4.095	4.478
BIVM-ERCC5	5.546	5.344	5.996	4.25	4.504	5.37	7.283
BLCAP	19.974	16.632	20.762	13.978	16.948	21.835	23.901
BLM	10.759	6.455	9.905	2.351	2.898	2.799	5.273
BLMH	32.696	33.206	37.451	19.198	18.02	18.986	20.721
BLOC1S1	40.883	44.038	37.017	52.434	48.819	31.012	33.409
BLOC1S2	13.408	12.834	14.477	7.765	8.251	10.616	10.114
BLOC1S3	8.582	10.453	8.945	7.405	9.272	8.549	11.205
BLOC1S4	3.969	4.534	4.795	7.333	7.312	6.657	5.852
BLOC1S5	7.46	6.285	6.989	8.866	9.018	4.44	6.616
BLOC1S6	14.432	14.715	14.174	11.213	14.416	16.29	15.549
BLOC1S5-TXNDC5	155.196	146.96	133.33	108.34	137.373	95.41	88.708
BLVRA	17.465	23.329	19.033	26.276	24.48	6.936	11.034
BLVRB	46.348	58.973	50.61	101.534	84.2	54.064	61.327
BLZF1	5.329	4.62	5.671	10.997	10.089	4.68	4.074
BMF	6.449	10.195	5.264	0.409	0.842	16.26	11.393
BMI1	17.329	12.81	17.449	21.359	22.649	15.419	13.452
BMP1	5.658	7.697	5.271	7.828	7.155	5.498	6.141
BMP2	6.533	8.311	6.713	0.092	0.162	15.792	10.202
BMP4	3.612	2.692	3.307	0.036	0.026	3.162	3.334
BMP5	0	0	0	1.911	3.448	0.013	0
BMP2K	9.736	4.39	8.546	4.327	5.043	5.128	6.403
BMPER	0.001	0.001	0.004	3.893	3.635	0.003	0.002
BMPR2	3.992	1.779	2.864	11.082	11.175	4.141	4.048
BMPR1A	3.282	2.492	3.517	4.106	3.679	3.01	3.13
BMS1	7.774	7.865	9.15	10.765	12.33	7.274	7.331
BMS1P2	0.659	0.331	0.572	1.502	1.132	0.802	0.554
BMS1P4	1.769	1.193	1.558	2.925	2.381	2.85	2.676
BMS1P7	0.803	0.547	0.514	1.502	0.911	1.224	0.822
BMS1P10	0.23	0.487	0.545	0.025	0.247	1.522	1.041
BMT2	1.76	1.06	1.164	2.355	2.251	2.016	2.052
BNC2	0	0	0	2.452	2.643	0	0
BNIP1	3.985	5.579	3.294	12.426	12.281	6.097	4.577
BNIP2	16.766	12.875	16.548	17.678	17.702	14.925	10.497
BNIP3	33.62	32.843	36.558	62.096	39.152	110.747	126.065
BNIP3L	8.736	9.974	9.354	27.296	21.906	35.67	37.271
BNIP3P1	4.931	3.558	2.556	6.269	3.035	11.458	10.539
BOD1	21.888	23.657	21.259	64.328	61.851	29.386	33.085
BOD1L1	3.16	2.263	1.983	11.813	10.793	3.494	4.993
BOK	18.631	21.49	21.205	22.538	20.818	21.527	24.066
BOLA1	2.481	2.794	2.521	2.628	2.406	3.43	2.838
BOLA3	35.295	35.883	38.479	39.5	37.561	15.101	29.169
BOLA2-SMG1P6	18.486	19.422	19.865	26.713	25.969	16.165	21.148
BOLA2/BOLA2B	41.086	41.572	40.676	54.508	49.106	28.093	41.813
BOLA3-AS1	0.191	0.431	0.253	3.459	2.292	0.054	0.194
BOP1	42.627	44.111	50.638	23.515	26.839	18.725	26.664
BORA	8.241	6.559	9.767	3.599	5.302	2.62	4.087
BORCS5	1.622	1.232	1.619	1.834	1.905	2.365	1.907
BORCS6	4.876	6.578	6.347	4.112	3.246	5.983	4.276
BORCS7	18.574	14.949	16.191	6.302	5.414	24.364	24.042
BORCS8	5.511	8.767	9.649	12.349	12.582	5.385	5.404
BORCS7-ASMT	9.565	8.765	9.498	1.556	1.308	7.909	11.238
BORCS8-MEF2B	3.435	4.748	4.518	5.225	4.404	8.018	4.508
BP_21201H51	0.033	0.027	0.062	10.528	8.039	0.128	0.046
BP_21264C11	0.171	0.203	0.151	3.534	3.622	0.193	0.303
BP_21264C12	0.511	1	0.811	1.423	1.205	1.247	0.617
BP_2171C214	0.641	0.18	0.35	0.457	0.106	1.041	0.159
BP_2171C216	1.531	0.668	1.05	1.316	0.796	1.041	1.046
BP_2189O92	0.104	0.06	0.025	3.206	2.554	0.057	0.045
BPGM	3.975	4.552	3.841	3.901	4.469	1.603	2.568
BPHL	18.913	15.596	16.424	6.574	5.789	16.452	15.861
BPIFB2	2.453	3.82	3.575	0	0	39.73	31.7
BPNT1	20.901	25.226	28.837	11.248	10.803	13.638	16.721
BPTF	12.874	11.215	10.639	16.283	18.122	12.949	17.44
BPTFP1	4.897	5.625	2.349	5.416	4.86	4.051	3.689
BRAF	4.753	3.654	3.371	2.345	2.5	6.117	5.414
BRAP	7.484	6.444	7.131	6.804	7.855	5.511	6.535
BRAT1	22.692	22.484	24.628	12.984	14.937	13.658	21.535
BRCA1	8.674	4.073	6.508	6.673	11.964	2.734	5.544
BRCA2	3.558	1.624	3.079	1.314	2.068	1.442	1.945
BRCC3	19.079	12.361	13.375	12.917	14.787	10.419	16.55
BRD1	10.65	6.251	6.726	3.695	3.344	8.658	12.773
BRD2	39.152	47.96	26.519	14.265	15.551	39.291	22.362
BRD3	14.46	13.368	13.418	5.784	6.116	10.825	14.487
BRD4	11.162	14.379	15.112	9.912	23.009	13.361	12.617
BRD7	23.974	16.261	15.283	11.397	11.126	16.395	25.363
BRD8	10.301	10.003	7.841	21.011	18.773	7.784	13.436
BRD9	38.496	30.602	32.748	15.161	16.958	27.077	29.752
BRD3OS	1.502	1.745	2.268	3.711	4.378	1.999	1.581
BRD7P2	1.298	0.574	0.679	0.715	0.569	0.82	0.793
BRD9P2	1.473	1.825	1.201	0.292	0.574	5.652	4.677
BRF1	4.629	3.997	4.297	4.866	3.988	3.714	4.101
BRF2	3.912	4.949	4.294	3.401	3.542	2.077	2.534
BRI3	27.72	37.44	39.824	74.186	115.813	100.696	36.572
BRI3BP	12.447	7.797	13.111	5.44	5.625	5.132	10.971
BRICD5	2.533	1.513	1.437	0.876	0.978	2.494	4.491
BRIP1	3.213	0.763	1.544	3.408	4.395	0.518	1.814
BRIX1	34.912	35.56	36.715	19.271	18.484	16.879	23.13
BRK1	41.843	55.884	54.202	44.019	43.777	55.969	57.484
BRMS1	37.284	41.262	44.337	30.552	34.787	23.297	25.639
BRMS1L	10.582	6.761	7.919	3.096	3.146	5.772	6.233
BROX	8.869	7.427	9.291	11.194	14.5	9.598	8.15
BRPF1	4.108	5.552	5.921	3.741	4.092	4.26	6.792
BRPF3	9.888	8.793	9.584	11.616	11.74	12.416	9.974
BRSK1	0.883	1.322	0.593	1.563	1.996	1.749	0.869
BRSK2	2.203	2.794	3.855	0.153	0.117	0.37	0.551
BRWD1	2.68	2.433	1.752	3.692	5.478	2.75	3.033
BRWD3	5.4	2.87	4.835	3.851	2.835	8.44	7.034
BSCL2	6.487	9.569	12.34	34.055	34.996	2.791	3.074
BSDC1	17.621	26.882	22.639	14.207	14.828	23.645	23.101
BSG	298.484	398.758	378.184	92.802	167.412	497.607	280.541
BST2	0.087	0.35	0.201	0.323	2.114	0.132	0.048
BTAF1	11.956	7.807	9.335	8.057	8.165	11.521	11.069
BTBD1	45.584	38.664	43.601	15.675	20.748	36.904	37.947
BTBD2	19.106	22.688	22.494	16.51	17.854	24.835	31.865
BTBD3	3.963	9.089	7.018	10.657	8.311	17.974	5.614
BTBD6	9.229	9.115	9.294	6.681	6.593	4.756	6.933
BTBD7	2.835	1.675	2.103	4.073	3.632	2.412	2.98
BTBD9	0.355	0.441	0.86	2.038	1.904	0.984	0.354
BTBD10	7.633	5.864	7.319	24.862	28.736	6.756	7.645
BTBD11	0.014	0.015	0.014	0.002	0.002	0.002	1.076
BTBD16	0.573	1.677	1.016	0.021	0.028	3.138	3.846
BTBD19	5.081	4.952	4.526	1.01	1.107	6.333	5.465
BTD	7.542	6.335	4.379	2.474	4.58	12.565	7.149
BTF3	373.793	402.395	389.274	378.673	377.677	417.537	422.716
BTF3L4	11.631	5.665	11.962	12.376	12.046	8.1	8.432
BTF3L4P1	1.446	0.216	0.408	2.117	1.266	0.4	1.02
BTF3L4P2	5.63	3.088	3.956	7.062	7.856	4.473	3.435
BTF3L4P3	1.221	0.674	0.837	1.637	0.967	0.592	0.535
BTF3P5	1.069	0.576	0.329	0.636	0.336	0.767	0.515
BTF3P7	3.378	2.847	2.207	2.224	2.164	1.719	2.878
BTG1	8.731	10.328	9.964	6.891	8.054	18.206	13.738
BTG2	10.336	17.388	12.148	0.02	0.268	9.296	8.95
BTG3	4.597	4.117	2.53	26.646	37.935	2.001	1.532
BTN2A1	9.248	11.442	9.315	16.849	14.291	10.363	8.463
BTN2A2	1.778	1.633	2.035	3.157	3.689	0.766	1.121
BTN3A1	1.772	1.991	2.607	8.84	8.289	2.581	1.047
BTN3A2	4.75	4.56	3.748	11.927	13.208	2.369	1.979
BTN3A3	1.095	0.909	0.874	3.694	5.449	0.58	0.132
BTRC	2.776	2.661	2.585	2.932	3.252	3.647	2.2
BUB1	19.646	10.677	17.659	19.433	22.654	3.869	16.443
BUB3	64.834	36.717	58.972	54.119	55.164	34.095	50.138
BUB1B	26.136	18.036	23.491	15.519	21.273	6.941	16.746
BUD13	11.137	9.922	10.475	9.271	11.763	7.621	9.866
BUD23	52.304	61.564	48.069	19.672	26.44	23.387	40.063
BUD31	43.168	49.585	45.621	36.495	46.059	41.104	38.795
BVES	1.762	1.032	1.838	0	0	0.54	1.447
BX255925.3	11.205	12.782	10.275	3.041	3.97	6.316	8.808
BX571818.1	0.005	0	0.001	3.828	1.085	0.02	0.115
BYSL	23.728	23.66	25.901	27.274	30.436	11.277	15.608
BZW1	58.582	63.876	58.647	47.801	62.549	41.843	79.201
BZW2	40.366	43.063	34.604	11.821	13.266	20.195	25.114
BZW1P2	9.346	5.674	8.249	5.29	6.477	4.821	4.668
C2	8.511	11.486	10.07	0.012	0.012	16.585	22.22
C3	81.656	91.028	71.383	3.13	4.863	136.788	210.606
C5	25.343	14.907	21.831	0.119	0.31	12.953	10.065
C7	0.599	1.024	0.527	0	0	0.545	0.468
C10orf88	3.735	2.802	3.647	4.439	4.592	3.1	3.043
C10orf91	0.954	1.242	0.67	0.249	0.303	0.252	0.581
C11orf1	2.326	3.36	1.824	7.782	11.916	2.841	2.894
C11orf24	34.066	47.242	36.432	17.108	19.561	32.052	30.073
C11orf49	2.27	4.413	4.926	9.913	9.481	9.554	14.438
C11orf52	4.156	7.846	3.875	0	0	5.588	3.724
C11orf53	0.708	0.457	0.354	0	0	21.074	11.153
C11orf54	10.009	8.597	5.901	6.77	6.342	21.228	14.756
C11orf58	40.093	37.322	42.272	36.146	41.144	33.506	35.673
C11orf68	7.948	9.834	9.601	41.623	50.322	14.493	14.766
C11orf71	2.631	2.804	3.08	4.319	5.458	5.227	3.669
C11orf74	1.472	1.211	0.988	15.667	10.795	1.15	0.284
C11orf80	0.477	0.594	0.367	5.225	4.877	0.091	0.161
C11orf86	1.54	2.893	1.872	0.064	0.244	1.234	1.399
C11orf91	0.006	0.054	0.071	0.557	1.618	0.4	0.215
C11orf95	7.019	7.059	5.598	1.214	1.962	5.829	7.993
C11orf98	56.387	51.552	61.279	61.672	70.642	25.819	30.908
C12orf4	4.657	3.852	5.247	7.177	7.6	2.677	3.036
C12orf10	27.256	28.592	27.381	34.931	35.715	20.188	26.679
C12orf29	7.789	7.839	7.363	8.511	7.672	5.306	4.216
C12orf43	5.544	6.11	5.956	5.242	6.1	2.667	5.91
C12orf45	0.454	1.088	1.866	1.249	2.434	0.569	0.693
C12orf49	14.325	14.022	12.315	10.434	11.211	8.872	13.001
C12orf56	0.183	1.108	1.107	0.541	1.022	1.509	0.123
C12orf57	14.52	19.587	16.409	26.208	28.411	42.002	43.907
C12orf65	3.245	5.064	3.917	6.139	7.687	3.673	3.185
C12orf66	2.011	1.841	2.024	3.82	4.292	2.19	2.341
C12orf73	4.974	6.099	4.609	4.582	3.39	5.22	5.845
C12orf75	16.314	18.238	17.756	60.052	56.486	20.254	13.821
C12orf76	2.715	2.412	2.349	5.484	3.556	3.557	5.283
C14orf28	0.503	0.432	0.292	1.089	0.863	0.99	0.471
C14orf93	1.589	1.329	1.53	3.51	1.93	2.576	2.336
C14orf119	13.739	16.037	16.783	15.337	12.664	10.372	10.609
C15orf39	19.065	20.811	19.48	2.115	3.176	20.312	20.031
C15orf40	4.081	3.594	3.687	1.535	1.954	3.572	2.315
C15orf41	4.268	3.864	4.094	8.43	7.084	2.985	4.275
C15orf48	0.154	0.22	0.631	28.821	37.547	0.056	0.084
C15orf61	1.33	1.239	1.279	1.47	1.407	1.31	1.614
C15orf65	0.368	0.248	0.466	2.186	0.96	0.56	0.287
C16orf45	0.203	0.038	0.292	18.215	13.759	2.21	3.118
C16orf46	0.393	0.523	0.573	1.165	1.5	0.706	0.37
C16orf58	17.61	21.13	19.261	31.529	30.028	45.73	33.304
C16orf70	20.118	11.836	18.032	11.856	9.504	15.313	18.025
C16orf72	10.097	9.782	9.957	16.687	14.587	13.439	11.116
C16orf74	1.69	1.578	1.109	0.012	0.056	0.479	3.166
C16orf86	0.027	0	0.226	0.716	1.104	0.056	0.16
C16orf87	2.951	2.629	2.645	1.944	1.455	2.452	2.834
C16orf91	13.324	14.296	12.427	10.525	10.379	11.157	13.901
C16orf95	1.801	2.179	1.749	1.422	2.143	1.632	3.888
C17orf49	20.763	10.477	21.424	25.997	21.523	24.791	15.335
C17orf51	9.334	5.955	8.175	9.724	10.904	5.907	4.5
C17orf53	3.295	2.499	3.061	3.527	4.635	1.281	2.896
C17orf58	7.501	6.311	7.712	11.074	6.615	6.663	5.865
C17orf67	0.486	0.649	0.926	0.922	1.197	0.71	0.416
C17orf75	3.018	3.839	4.818	7.015	6.446	2.257	3.185
C17orf80	6.756	6.56	7.798	13.741	11.034	8.376	6.866
C17orf97	2.527	3.304	3.89	2.693	2.172	2.241	2.72
C17orf100	0.763	1.011	0.988	1.07	1.605	1.526	1.604
C18orf21	6.383	7.081	6.803	15.847	14.518	5.868	4.881
C18orf25	3.934	3.049	3.426	5.299	4.606	2.31	2.918
C18orf32	7.451	13.955	5.897	4.668	5.504	9.602	8.364
C18orf54	2.123	0.57	1.916	2.622	3.289	0.423	1.556
C19orf12	10.146	11.392	10.663	24.245	25.972	17.211	37.526
C19orf24	17.08	22.932	19.539	35.158	31.081	15.419	18.368
C19orf25	10.852	9.598	10.19	10.798	9.798	11.574	10.67
C19orf33	13.52	20.417	19.394	0.322	0.33	21.733	19.797
C19orf44	1.923	2.804	2.686	2.485	2.611	3.08	2.249
C19orf47	3.524	5.115	5.037	4.77	6.073	3.593	6.204
C19orf48	39.564	29.428	47.107	46.626	38.377	20.603	26.885
C19orf53	27.714	33.767	28.934	30.204	26.199	21.332	24.918
C19orf54	8.783	9.4	8.297	8.132	8.631	16.919	16.86
C19orf66	25.576	28.791	29.18	9.308	9.823	25.73	36.409
C19orf70	18.297	19.646	18.981	28.079	21.665	15.491	17.916
C19orf73	0.682	0.835	0.667	1.307	0.455	1.056	0.974
C1D	10.197	11.17	10.14	6.987	9.868	5.616	6.681
C1DP1	1.312	1.341	1.251	0.48	0.565	1.147	0.996
C1GALT1	3.912	8.526	9.739	7.628	3.383	3.167	10.892
C1GALT1C1	22.202	20.734	22.514	15.729	18.085	13.701	13.221
C1GALT1C1L	0	0	0	1.128	1.211	0.039	0
C1orf21	1.609	0.835	2.569	1.377	0.847	1.173	0.983
C1orf35	10.412	8.249	10.041	10.228	8.574	8.193	6.471
C1orf43	117.358	115.555	113.6	126.964	109.625	127.233	120.816
C1orf50	1.876	2.041	1.828	1.978	1.852	2.282	2.171
C1orf52	6.826	6.05	6.228	3.966	3.851	4.771	5.499
C1orf53	3.167	2.395	2.997	2.033	1.609	3.264	2.723
C1orf56	1.623	2.4	2.021	0.787	0.567	2.237	2.525
C1orf74	0.78	0.604	0.722	1.046	0.978	0.487	0.22
C1orf109	9.941	7.505	8.043	7.706	7.574	7.242	7.385
C1orf112	3.605	2.811	3.072	2.119	1.808	1.135	2.363
C1orf115	23.204	23.834	23.957	0.019	0.083	22.354	24.975
C1orf116	1.346	1.701	1	0.019	0.016	1.259	1.651
C1orf122	19.112	25.044	23.641	13.82	14.4	23.309	15.012
C1orf123	10.312	9.585	12.929	26.925	18.66	11.275	13.894
C1orf131	9.043	8.79	8.864	6.918	5.143	10.642	7.536
C1orf159	5.386	4.468	6.031	6.363	6.988	2.313	2.996
C1orf174	20.318	14.558	16.73	9.738	14.251	11.234	13.665
C1orf198	11.43	8.931	11.515	16.007	10.193	8.413	8.61
C1orf210	0.441	0.159	0.374	0.036	0	1.026	1.02
C1orf216	1.677	1.829	1.654	12.075	10.246	0.625	0.901
C1orf226	2.981	2.416	2.529	0.026	0.218	2.261	3.405
C1QBP	235.161	230.816	265.641	132.125	148.897	136.619	210.043
C1QL1	0.182	0.121	0.232	4.344	5.32	0.322	0.069
C1QL4	0.272	0.163	0.274	0.756	1.353	0.024	0
C1QTNF3	1.148	1.071	0.991	0.086	0.073	1.254	1.571
C1QTNF6	2.32	2.934	2.294	1.314	2.701	6.071	3.331
C1QTNF12	1.1	2.058	0.577	1.269	0.593	0.509	0.817
C1QTNF3-AMACR	14.365	16.626	17.739	2.34	2.219	27.442	18.099
C1R	1.79	1.564	2.044	0.019	0.081	0.852	1.049
C1RL	8.488	7.471	8.746	0.019	0.158	15.035	11.762
C1RL-AS1	2.894	3.21	1.437	0	0.026	4.33	4.708
C1S	5.486	5.953	6.513	0.099	0.65	1.378	1.533
C20orf27	36.254	35.978	39.716	40.586	40.056	19.425	32.441
C20orf96	4.542	4.926	4.505	15.921	14.282	4.021	4.685
C20orf141	0	0	0	1.941	1.814	0	0
C20orf194	2.893	2.5	3.467	5.116	4.181	5.513	3.376
C20orf204	2.933	2.742	1.804	0.07	0.094	2.986	4.635
C21orf2	2.491	3.124	3.144	6.094	5.303	3.674	4.405
C21orf58	1.955	1.75	1.758	3.65	2.767	1.701	2.031
C21orf91	1.342	1.318	0.643	4.577	3.308	0.811	0.944
C22orf34	0.003	0	0	1.034	0.986	0.042	0.102
C22orf39	20.419	18.862	20.241	11.705	12.188	17.274	17.923
C22orf46	3.022	4.595	5.248	6.091	6.53	4.169	4.684
C2CD2	2.667	2.027	2.472	5.009	4.872	2.71	2.941
C2CD3	4.152	2.059	3.518	22.956	11.353	3.142	3.284
C2CD5	19.649	13.166	20.24	11.766	10.855	15.196	16.363
C2CD2L	3.374	5.809	5.334	4.791	6.054	6.282	5.347
C2CD4A	2.356	3.532	1.941	0	0	0.882	1.572
C2orf42	6.091	5.277	5.686	3.509	4.208	4.998	4.713
C2orf49	3.949	3.268	3.312	3.468	3.444	2.832	4.392
C2orf68	6.486	6.339	7.039	8.974	7.632	7.663	6.495
C2orf69	8.287	4.91	7.498	6.968	7.245	6.696	6.243
C2orf72	29.807	23.432	37.06	0.029	0.05	32.955	39.327
C2orf74	10.911	8.116	11.919	12.64	11.107	7.175	8.077
C2orf76	2.507	1.487	2.014	4.587	6.325	2.172	1.99
C2orf81	0.182	0.154	0.161	1.175	1.142	0.175	0.195
C2orf88	1.712	1.181	1.261	0.001	0.002	0.725	0.473
C3orf14	0.551	1.151	1.667	6.834	7.384	0	0.246
C3orf33	2.987	2.629	2.311	2.176	1.757	2.204	2.479
C3orf38	6.151	4.893	6.133	5.105	4.573	6.932	5.495
C3orf52	6.131	5.427	7.057	2.329	2.616	2.764	3.575
C3orf58	3.209	1.624	1.643	3.004	2.345	3.986	2.702
C3orf62	1.327	1.518	1.446	0.791	0.847	1.586	1.979
C3orf80	3.546	2.657	4.391	0	0.018	4.742	3.613
C3orf86	1.725	3.557	3.008	0.037	0.048	3.648	3.457
C4A/C4B	6.006	6.709	7.103	1.074	1.546	9.776	12.043
C4BPA	17.26	18.289	19.057	0	0	21.443	5.6
C4BPB	4.383	3.643	5.215	0.399	0.183	12.745	3.588
C4orf3	11.082	11.461	10.968	14.822	10.443	17.197	21.798
C4orf19	2.319	2.278	3.822	0	0.009	3.432	2.972
C4orf33	0.669	0.975	0.805	1.386	1.008	0.706	0.531
C4orf46	13.162	7.394	11.952	6.262	8.372	3.534	5.58
C4orf48	2.522	1.63	3.742	10.961	7.641	1.002	1.784
C5AR1	0.049	0.054	0.047	0.146	0.343	2.285	0.722
C5orf15	20.815	21.259	28.333	51.808	49.034	26.218	26.363
C5orf17	0	0	0	1.704	1.331	0	0
C5orf22	18.328	12.906	16.243	6.899	5.576	11.716	9.004
C5orf24	9.109	6.778	8.042	11.447	10.937	9.419	9.579
C5orf30	3.515	2.736	2.342	7.542	8.214	2.918	3.742
C5orf34	3.999	2.137	3.549	1.736	2.617	1.061	2.251
C5orf51	16.74	13.393	15.591	9.166	8.756	13.754	11.65
C5orf56	0.27	0.387	0.365	1.012	1.27	0.596	0.534
C5orf58	0	0	0	3.046	1.18	0	0
C5orf63	0	0	0.005	4.115	2.478	0	0.012
C6orf47	0.78	1.262	1.084	1.057	1.066	0.732	0.777
C6orf48	65.846	73.352	64.174	68.811	58.13	104.129	56.12
C6orf52	3.589	2.622	2.775	0.983	0.701	2.251	1.895
C6orf62	25.82	30.1	31.042	29.375	32.204	26.107	20.221
C6orf89	14.827	9.57	11.014	8.791	8.993	9.458	8.492
C6orf106	28.718	37.609	34.372	30.505	28.309	17.432	18.254
C6orf120	23.586	20.851	25.39	26.635	25.774	17.04	17.216
C6orf136	7.833	7.051	8.316	8.194	6.958	5.011	5.596
C6orf203	9.599	9.099	10.876	9.249	8.711	8.962	11.25
C6orf222	0.191	1.076	0.323	0	0	0.942	0.203
C6orf226	2.734	4.17	2.006	7.703	6.072	3.293	1.605
C7orf25	5.155	5.16	5.395	11.575	12.74	3.484	4.103
C7orf26	12.983	13.964	13.392	8.019	7.001	9.977	12.168
C7orf31	1.162	1.123	1.079	1.843	2.668	1.997	1.277
C7orf43	13.119	13.052	10.91	3.173	3.584	13.258	11.184
C7orf50	11.855	14.38	30.845	35.825	35.033	17.106	19.626
C7orf55-LUC7L2	57.096	38.644	68.428	26.89	34.138	58.274	57.669
C8A	2.988	2.657	3.266	0	0	4.757	5.519
C8B	0.738	0.403	0.946	0	0	1.846	3.308
C8G	1.253	2.016	1.805	0.017	0.095	1.878	3.771
C8orf33	19.168	19.603	19.214	9.016	10.678	14.592	18.268
C8orf37	0.726	0.225	0.389	2.367	2.273	0.486	0.492
C8orf44	0.345	0.373	0.399	1.059	0.928	0.97	0.519
C8orf48	0	0	0	3.085	2.834	0	0
C8orf49	1.043	0.811	0.916	0	0	0.518	0.503
C8orf58	0.331	0.999	0.532	7.734	7.262	3.375	6.26
C8orf59	18.637	12.622	15.783	12.067	13.612	12.58	10.97
C8orf76	8.559	9.686	9.916	5.685	6.609	8.207	7.866
C8orf82	7.851	10.304	8.863	3.848	2.579	16.719	15.748
C8orf88	0.031	0.223	0.154	4.853	4.889	0.095	0
C8orf44-SGK3/SGK3	2.939	1.437	2.284	1.288	1.638	3.232	0.659
C9orf3	4.864	8.594	10.521	3.677	3.698	4.425	9.994
C9orf16	23.228	27.02	19.924	11.247	11.791	12.261	14.461
C9orf40	11.806	8.578	12.847	3.728	3.848	5.814	10.499
C9orf64	25.909	21.847	29.105	9.857	8.707	12.834	17.527
C9orf72	0.825	0.868	1.199	2.496	2.827	1.189	0.637
C9orf78	31.417	32.829	41.55	19.783	19.625	19.458	27.904
C9orf84	0.008	0	0.013	0.543	2.018	0	0
C9orf85	7.734	10.618	10.147	3.459	4.045	9.269	8.199
C9orf106	0.474	0.378	0.285	0	0	1.133	0.597
C9orf116	0.161	0.689	0.133	2.034	2.886	0.099	0.149
C9orf129	5.855	3.642	3.178	1.772	1.28	2.148	3.405
C9orf152	1.199	0.839	1.622	0	0	0.487	0.618
CA2	19.639	14.476	24.613	0	0.024	13.49	15.075
CA3	0	0	0	0.844	6.556	0	0
CA4	2.146	2.723	2.393	0	0	0.274	0
CA9	0.452	0.698	0.72	1.516	0.853	73.51	51.846
CA11	1.526	1.657	0.784	2.356	3.896	0.73	2.205
CA12	10.702	14.118	13.852	0.016	0.014	21.669	15.862
CA13	0.018	0.023	0.007	1.574	2.046	0.025	0.025
CA5A	3.141	5.045	4.518	0	0	4.421	4.205
CA5B	0.387	0.335	0.346	0.728	1.817	0.518	0.717
CA5BP1	2.216	4.737	4.257	4.115	3.129	3.601	3.785
CAAP1	8.494	6.77	9.34	4.521	5.268	5.651	7.479
CAB39	18.185	15.762	16.077	14.547	17.152	13.654	14.512
CABCOCO1	0	0	0	1.061	0.93	0	0
CABIN1	10.308	8.42	9.218	15.003	12.398	9.134	13.931
CABLES1	6.565	6.825	7.068	2.998	5.362	4.481	2.728
CABLES2	3.839	3.43	4.513	2.93	3.484	2.316	2.571
CABYR	1.692	2.269	1.829	4.081	9.469	0.245	0.145
CACFD1	13.091	16.342	16.889	3.026	2.745	16.234	17.842
CACNA1D	1.04	0.781	0.717	0.045	0	0.981	1.041
CACNA1H	17.863	14.496	12.428	0.018	0.032	16.886	12.032
CACNA2D1	0	0	0	1.617	1.842	0	0
CACNB1	0.169	0.277	0.217	4.724	3.546	0.142	0.066
CACNB3	1.587	1.659	1.261	4.038	4.147	0.62	0.715
CACNG8	0	0	0	1.38	2.757	0	0
CACTIN	8.499	13.419	9.72	7.875	9.125	7.964	11.348
CACUL1	5.675	5.002	5.911	4.015	5.343	5.829	4.691
CACYBP	39.067	38.197	37.797	35.901	37.575	16.76	24.269
CACYBPP2	5.852	4.19	4.172	4.716	5.583	2.011	2.68
CAD	33.443	35.375	32.652	36.179	44.423	12.09	26.849
CADM1	3.639	2.672	2.721	19.093	15.364	1.981	4.332
CADM4	3.37	4.131	3.019	0.965	0.865	4.62	4.228
CADPS2	10.53	9.913	9.52	4.335	5.518	6.244	5.309
CAHM	0.551	0.554	0.577	0.199	0.416	1.087	0.689
CALCOCO1	3.259	5.733	2.779	9.203	9.033	9.822	3.683
CALCOCO2	25.775	25.558	18.509	41.088	45.586	21.482	22.608
CALD1	83.619	75.634	74.832	55.542	33.831	74.828	82.444
CALM1 (includes others)	225.125	204.153	203.88	227.034	231.912	206.487	208.165
CALM2P2	3.53	1.659	1.189	1.681	2.31	1.979	1.565
CALM2P3	3.349	2.965	1.779	2.98	3.622	1.598	2.745
CALML4	11.782	8.187	18.822	1.015	0.805	8.345	24.891
CALML6	0.211	0.516	0.248	0	0.024	1.315	0.652
CALR	624.629	714.339	682.413	742.006	886.527	799.295	418.806
CALU	48.431	62.217	75.745	94.857	115.388	61.494	40.698
CAMK1	12.995	13.913	14.255	0	0	12.505	7.578
CAMK4	0	0	0	2.838	3.728	0	0
CAMK1D	0.443	0.339	0.549	4.676	2.773	1.12	0.36
CAMK2D	13.621	8.213	10.693	15.518	11.781	12.258	13.176
CAMK2G	5.576	4.803	6.087	7.207	8.565	4.532	5.583
CAMK2N1	17.495	20.821	20.294	1.557	0.951	41.585	36.132
CAMKK1	0.095	0.083	0.084	6.186	5.884	0.013	0.035
CAMKK2	11.73	12.228	12.602	16.704	18.555	10.107	18.001
CAMKMT	4.482	2.764	4.43	3.223	3.461	3.788	2.828
CAMLG	5.695	6.655	7.037	17.406	15.617	13.978	13.366
CAMSAP1	8.564	7.683	8.24	7.94	6.815	6.076	6.513
CAMSAP2	9.76	6.179	6.69	18.182	16.251	7.21	6.131
CAMSAP3	24.635	30.387	25.574	0	0.058	27.414	27.583
CAMTA1	7.02	9.854	14.882	13.198	16.317	9.02	9.389
CAMTA2	7.218	11.535	8.098	15.914	18.483	17.1	8.928
CAND1	16.644	11.301	16.639	13.465	14.113	12.144	12.386
CANT1	17.284	19.271	25.943	17.396	29.496	17.97	18.879
CANX	86.827	90.08	105.937	187.08	219.365	243.863	125.78
CAP1	97.468	110.835	102.902	221.105	224.228	75.495	98.026
CAP2	12.395	11.365	10.805	24.574	23.231	9.635	9.445
CAP1P2	0.554	0.444	0.632	1.047	0.677	0.574	0.391
CAPG	1.623	1.263	1.713	31.336	31.215	0.522	1.243
CAPN1	25.857	47.336	44.877	26.533	37.034	32.859	44.675
CAPN2	0.028	0.055	0.141	151.068	147.527	0.267	0.077
CAPN3	0.382	0.627	0.421	0.019	0.012	1.527	1.256
CAPN5	8.567	7.615	10.041	5.21	7.892	19.092	10.655
CAPN6	5.563	6.337	4.944	0	0	3.219	34.015
CAPN7	8.419	5.955	10.046	8.357	7.593	8.723	11.408
CAPN10	6.071	10.425	9.512	6.691	7.832	5.669	5.097
CAPN12	1.43	3.875	2.145	0.011	0.017	13.181	22.289
CAPN15	36.381	36.777	33.801	12.839	21.499	27.371	43.578
CAPN10-DT	0.687	0.71	0.412	0.707	1.157	0.663	0.871
CAPNS1	104.729	170.685	124.739	197.015	180.92	68.009	212.746
CAPRIN1	103.815	76.806	109.534	115.626	120.641	66.437	72.97
CAPRIN2	3.228	2.757	3.238	10.666	11.424	3.237	2.137
CAPS	1.072	1.896	0.964	0.357	0.343	2.857	2.373
CAPZA1	75.226	64.934	78.704	67.036	72.618	53.595	55.257
CAPZA2	18.815	20.47	22.116	11.519	7.546	17.79	18.984
CAPZB	70.046	84.184	66.45	177.757	166.805	60.011	92.12
CARD6	3.18	3.729	3.522	0	0.196	3.094	1.718
CARD8	2.732	2.505	2.572	5.543	3.605	2.29	6.114
CARD9	0.93	1.1	0.846	0.576	0.512	0.965	0.75
CARD10	16.85	25.678	22.415	12.734	11.187	30.564	27.213
CARD16	0.426	0.277	0.329	2.094	2.936	1.297	0.793
CARD18	0.313	0.291	0.796	0.952	1.539	0.981	0.757
CARD19	8.814	10.213	7.16	12.126	11.294	7.495	11.496
CARF	0.518	0.277	0.732	2.066	1.738	1.487	0.943
CARHSP1	21.054	20.057	20.1	41.984	32.531	15.666	27.157
CARM1	46.181	56.852	53.899	24.901	25.012	37.313	49.598
CARMIL1	7.437	6.976	8.081	3.879	4.783	4.023	4.985
CARNMT1	18.619	11.206	21.613	7.003	6.92	11.355	15.411
CARS	14.604	16.043	14.516	44.343	35.997	26.534	19.918
CARS2	29.861	23.582	23.689	14.042	9.38	7.945	16.252
CASC3	23.457	25.044	23.302	33.45	24.399	27.46	30.765
CASC4	16.386	11.464	16.451	17.493	19.182	24.342	15.883
CASC9	2.216	3.19	2.437	2.015	2.862	4.4	3.719
CASC10	1.171	1.099	1.346	1.024	1.551	2.207	2.83
CASC19	5.16	5.525	2.107	0.063	0.8	2.524	4.715
CASD1	10.368	5.898	9.986	3.026	4.547	9.276	10.976
CASK	12.289	8.822	10.555	4.464	5.101	12.213	7.577
CASKIN2	4.957	5.063	5.04	6.958	6.964	5.282	5.667
CASP1	0.723	0.355	0.288	1.145	3.398	1.518	1.182
CASP2	13.723	12.297	19.376	3.846	8.734	10.671	13.41
CASP3	23.192	16.492	20.816	16.191	16.566	10.539	9.369
CASP4	17.977	20.926	15.466	26.091	34.732	35.679	15.821
CASP5	0.138	0.017	0.061	0.026	0.049	4.781	0.485
CASP6	22.913	20.155	27.015	7.69	6.214	12.251	20.149
CASP7	6.953	11.097	17.808	10.562	7.767	7.883	5.479
CASP8	10.688	19.078	18.571	21.598	27.184	9.651	16.611
CASP9	3.774	2.555	3.675	5.743	4.496	4.581	5.138
CASP10	5.277	6.675	3.665	2.992	2.211	3.445	4.248
CASP16P	0.797	1.03	0.801	0	0	2.439	3.818
CASP8AP2	4.891	2.741	4.159	3.623	4.249	2.221	3.531
CASS4	1.164	1.132	1.327	0.007	0	1.724	1.03
CAST	34.205	32.154	32.962	58.909	59.92	40.093	43.894
CASTOR1	0.373	0.277	0.672	2.21	2.766	1.014	0.581
CASTOR2	5.666	7.062	5.383	0.928	1.459	2.357	1.69
CASTOR3	6.26	5.569	4.43	3.82	3.165	4.657	1.253
CASZ1	2.318	2.294	2.113	0.787	0.632	2.156	1.16
CAT	31.001	30.945	32.655	28.035	26.004	26.959	35.68
CATSPER1	0	0	0	1.051	1.333	0	0
CATSPER2P1	0.356	0.811	0.53	2.391	2.812	0.633	0.34
CATSPERB	0.099	0.123	0.124	0	0	1.062	0.114
CATSPERZ	2.466	1.364	1.954	0.302	0.24	0.9	1.205
CAV1	3.559	3.097	3.915	128.694	172.033	2.636	3.041
CAV2	4.075	4.352	6.699	49.959	25.048	3.793	1.477
CAVIN1	13.852	13.098	14.767	210.643	209.907	4.707	12.261
CAVIN2	0.141	0.11	0.012	1.744	1.482	0.012	0.151
CAVIN3	0	0	0	32.489	44.92	0.031	0
CBARP	1.06	1.663	0.855	1.592	1.238	0.616	0.955
CBFA2T2	2.757	2.043	1.975	8.086	4.466	1.628	1.436
CBFB	30.702	21.822	27.084	12.999	14.94	15.792	21.346
CBL	3.713	2.701	2.659	7.344	9.611	3.643	4.138
CBLB	2.084	3.071	3.007	1.681	1.496	6.021	3.086
CBLL1	14.076	10.474	14.557	7.957	8.5	14.355	10.671
CBLN1	4.077	3.272	3.74	0	0	1.611	0.851
CBLN2	0	0	0	0.3	1.215	0	0.002
CBLN3	0.205	0.179	0.045	0.663	1.164	0.168	0.223
CBR1	43.126	40.85	48.694	60.104	59.299	21.969	23.545
CBR3	0.694	1.338	0.863	11.576	11.166	0	0.045
CBR4	10.178	8.22	9.611	6.261	6.638	7.386	7.753
CBR3-AS1	0.038	0.487	0.027	1.128	0.201	0.11	0.006
CBS/CBSL	23.422	19.964	22.276	21.792	17.013	36.56	27.96
CBWD1	10.065	15.638	15.496	6.459	5.053	12.064	13.36
CBWD2	15.873	15.622	14.683	10.87	9.322	8.481	12.691
CBWD5	11.425	10.372	10.725	6.652	5.027	7.454	9.531
CBWD3/CBWD6	4.052	3.606	3.208	2.209	1.664	2.589	1.801
CBWD4P	7.994	8.151	8.302	3.505	3.144	5.435	6.657
CBX1	33.401	31.091	38.054	34.589	28.121	22.341	29.538
CBX2	16.054	15.918	17.553	2.748	2.997	8.517	12.473
CBX3	106.819	72.101	107.008	71.737	87.743	54.673	70.611
CBX4	16.757	17.159	15.308	13.096	12.471	29.642	13.593
CBX5	13.933	10.408	12.922	27.081	35.258	17.256	18.953
CBX6	16.066	15.715	19.349	22.249	22.077	18.317	12.132
CBX7	1.235	1.115	1.92	1.413	2.751	2.669	1.462
CBX8	3.249	3.861	3.35	2.522	2.981	3.692	3.526
CBX3P2	0.048	0.157	0.516	1.177	0.921	0.493	0.344
CBX3P9	9.245	4.346	5.144	4.927	5.423	2.195	5.993
CBY1	7.811	9.714	13.995	14.623	17.338	11.918	9.348
CC2D1A	8.577	11.427	9.405	9.386	9.895	11.353	12.343
CC2D1B	13.421	18.042	12.392	26.335	29.036	14.319	10.945
CC2D2A	2.66	2.288	2.252	20.101	15.698	1.853	1.557
CCAR1	40.766	32.59	32.239	16.845	16.69	32.281	26.028
CCAR2	20.717	21.058	19.413	20.927	23.545	14.418	20.481
CCBE1	0.484	0.426	0.145	4.691	5.057	0.017	0.019
CCDC6	11.911	8.359	12.897	15.709	14.645	10.082	12.277
CCDC8	0	0	0	14.343	17.269	0	0
CCDC9	8.268	11.106	10.196	14.746	14.067	15.957	13.472
CCDC12	3.071	3.575	2.974	2.303	2.332	2.074	13.28
CCDC14	10.921	7.513	9.681	7.091	8.465	7.4	6.56
CCDC15	0.132	0.062	0.095	1.973	3.048	0.018	0.039
CCDC17	0.666	1.824	0.822	0.345	0.313	1.527	0.956
CCDC18	2.293	2.05	2.193	3.479	5.351	1.725	2.79
CCDC22	3.408	3.979	4.161	8.712	9.93	3.595	5.385
CCDC24	0.972	1.793	1.136	4.737	5.326	1.775	1.635
CCDC25	14.744	10.655	13.425	13.896	13.267	9.487	8.945
[truncated: 14,736 more rows]
